# Supplementary material for: Klebsiella pneumoniae LPS drives stromal-mediated repression of p53 and colorectal cancer chemoresistance
Source: Cell Death Dis. 2026 Apr 20;17(1):395. doi: 10.1038/s41419-026-08756-4 (PMC13092637; doi:10.1038/s41419-026-08756-4)
Supplement: Supplementary file 2 — Supplementary Table S1 [file 41419_2026_8756_MOESM2_ESM.xlsx]

## Sheet: DAPs
Differentially abundant proteins		KpMSN vs Cont		5-FU vs Cont		KpMSN+5-FU vs 5-FU
EnsemblID	gene_symbol	log2*FC	-LOG10(p-value)	log2*FC	-LOG10(p-value)	log2*FC	-LOG10(p-value)
ENSG00000137699	TRIM29	-0.370913	5.74001	0.788879	7.88431	-0.997662	8.82375
ENSG00000183963	SMTN	-0.463431	4.76906	0.936002	6.14524	-1.0306	7.74587
ENSG00000276644	DACH1	-1.14806	6.68735	-0.204472	4.07686	-0.974041	8.10336
ENSG00000131747	TOP2A	-0.564905	5.63069	0.18447	4.63797	-0.825688	8.92126
ENSG00000134574	DDB2	-0.335233	4.76955	0.468133	6.4369	-0.594325	9.54429
ENSG00000164611	PTTG1	-0.472	1.88007	0.548377	3.95284	-0.857418	5.88028
ENSG00000167325	RRM1	-0.551722	7.31944	0.117871	3.35098	-0.623671	7.98324
ENSG00000134569	LRP4	-1.46528	5.79587	-0.425511	3.41969	-0.955114	5.13588
ENSG00000134057	CCNB1	-0.157926	3.16678	0.347644	6.2369	-0.584741	7.97738
ENSG00000163536	SERPINI1	-0.663502	6.02445	-0.030851	1.03477	-0.575684	7.74683
ENSG00000138160	KIF11	-0.192593	3.54614	0.559703	5.52489	-0.612722	6.92886
ENSG00000168078	PBK	-0.464311	6.22501	0.245227	3.98114	-0.62533	6.47505
ENSG00000167930	FAM234A	-0.516498	4.33088	0.0422362	1.14056	-0.611575	6.47637
ENSG00000150687	PRSS23	-0.818286	4.02717	-0.0890972	0.818183	-0.640618	6.06649
ENSG00000112655	PTK7	-0.487248	5.77514	0.0330302	1.35486	-0.502827	7.72585
ENSG00000112984	KIF20A	-0.567831	4.7422	-0.241895	3.44015	-0.689307	5.61365
ENSG00000165376	CLDN2	-0.519029	4.38631	0.148298	2.62213	-0.654705	5.86102
ENSG00000089685	BIRC5	-0.427233	3.34758	0.270381	2.74245	-0.7961	4.81238
ENSG00000115902	SLC1A4	-0.770134	5.30457	-0.0899929	1.09099	-0.686407	5.48442
ENSG00000026103	FAS	-0.154545	3.47624	0.623619	6.19561	-0.499927	7.43593
ENSG00000105486	LIG1	-0.410168	6.64	0.133854	3.69435	-0.494366	7.48536
ENSG00000094916	CBX5	-0.447723	5.49352	0.0966365	2.5372	-0.494397	7.35649
ENSG00000121690	DEPDC7	-0.579189	4.21577	0.272397	3.3006	-0.624122	5.61609
ENSG00000148773	MKI67	-0.410804	6.313	0.0691218	2.35213	-0.454173	7.54836
ENSG00000100162	CENPM	-0.446453	1.47255	0.260833	2.85994	-0.687784	4.96817
ENSG00000115107	STEAP3	-0.444645	4.08243	0.127388	2.09933	-0.565756	6.01862
ENSG00000178999	AURKB	-0.203755	2.15187	0.293212	3.26988	-0.537208	6.29756
ENSG00000148400	NOTCH1	-0.655921	5.41936	0.143582	1.63927	-0.650603	5.15805
ENSG00000157557	ETS2	-0.576765	4.8605	-0.264406	3.04782	-0.625453	5.24309
ENSG00000167900	TK1	0.0156465	0.498509	0.641342	7.51548	-0.407045	8.01496
ENSG00000088325	TPX2	-0.0426263	0.549621	0.532775	5.5705	-0.525633	6.1914
ENSG00000162981	LRATD1	-0.409766	3.37899	0.587998	4.83619	-0.577285	5.57537
ENSG00000156970	BUB1B	-0.269885	3.07648	0.158221	2.74655	-0.451572	7.11825
ENSG00000116711	PLA2G4A	-0.436369	6.08122	0.00862623	0.475783	-0.482526	6.55742
ENSG00000117724	CENPF	-0.159461	3.53235	0.261901	3.79196	-0.497831	6.22191
ENSG00000176890	TYMS	-0.0921168	2.04651	0.844276	6.60627	-0.461323	6.69462
ENSG00000182580	EPHB3	-0.878198	6.90089	-0.288156	3.51429	-0.56397	5.42158
ENSG00000147872	PLIN2	-0.294107	2.95307	0.5327	2.82423	-0.740838	3.99381
ENSG00000161800	RACGAP1	-0.426083	4.18345	0.0464494	0.491507	-0.568483	5.18466
ENSG00000069849	ATP1B3	-0.453382	5.37282	0.0116981	0.207732	-0.484593	6.07383
ENSG00000048392	RRM2B	-0.180146	2.76122	0.471498	5.22453	-0.421888	6.96335
ENSG00000165816	VWA2	-0.47966	5.20958	-0.0235706	0.412241	-0.424229	6.82339
ENSG00000134243	SORT1	-0.592592	4.26169	-0.00937469	0.0981206	-0.567291	5.07767
ENSG00000170312	CDK1	-0.241209	4.94176	0.301748	5.10379	-0.440809	6.53218
ENSG00000119969	HELLS	-0.411412	5.25562	0.092983	1.97177	-0.462712	6.17823
ENSG00000011426	ANLN	0.0530541	0.879465	0.556285	6.16729	-0.446545	6.38621
ENSG00000145386	CCNA2	0.100557	1.57442	0.787333	6.05038	-0.484364	5.83116
ENSG00000149929	HIRIP3	-0.454695	4.30675	0.0384792	0.724044	-0.499801	5.6439
ENSG00000204197; ENSG00000233450; ENSG00000237649	KIFC1	-0.0450969	1.26037	0.400088	6.19032	-0.37978	7.40219
ENSG00000183779	ZNF703	-0.14861	3.54379	0.264456	5.783	-0.371235	7.41132
ENSG00000090889	KIF4A	-0.396377	5.03354	-0.00756199	0.145073	-0.386538	7.09483
ENSG00000126787	DLGAP5	-0.377704	3.92566	0.0810543	0.898077	-0.562426	4.86227
ENSG00000138795	LEF1	-0.472558	4.49797	0.0209862	0.245146	-0.502826	5.36293
ENSG00000155792	DEPTOR	-0.737235	4.40171	-0.301251	3.14301	-0.437519	6.11457
ENSG00000080986	NDC80	-0.457184	4.76273	-0.0753165	1.76696	-0.447858	5.972
ENSG00000168952	STXBP6	-0.655763	5.13439	-0.127819	2.14799	-0.497043	5.36811
ENSG00000175279	CENPS	-0.344732	3.75277	0.107365	1.92819	-0.431312	6.17635
ENSG00000145604	SKP2	-0.246867	2.09678	0.314	3.68404	-0.469683	5.60711
ENSG00000185963	BICD2	-0.267433	3.91965	0.189599	4.19644	-0.396883	6.61584
ENSG00000144554	FANCD2	-0.323695	3.11708	0.155182	2.20503	-0.462754	5.60578
ENSG00000104537	ANXA13	-0.374052	4.53387	0.0564169	1.51485	-0.385551	6.6733
ENSG00000130816	DNMT1	-0.39408	5.37029	-0.0712401	2.04257	-0.390302	6.57927
ENSG00000110400	NECTIN1	-0.371858	2.84084	0.363178	3.09693	-0.580737	4.38113
ENSG00000166803	PCLAF	0.0826113	1.00402	0.718322	6.38528	-0.478002	5.32213
ENSG00000173535	TNFRSF10C	-0.304773	1.72403	0.794408	4.33356	-0.60455	4.19154
ENSG00000077514	POLD3	-0.340504	4.60297	0.060366	2.04897	-0.4231	5.95781
ENSG00000173530	TNFRSF10D	-0.274063	1.92822	0.502358	3.46627	-0.474935	5.30149
ENSG00000076382	SPAG5	-0.300302	3.32627	0.216222	2.53116	-0.497434	5.05497
ENSG00000148229	POLE3	-0.361057	3.58358	0.0688688	1.11319	-0.477372	5.1662
ENSG00000177707	NECTIN3	-0.612133	3.04284	-0.141796	1.64281	-0.527938	4.62443
ENSG00000101003	GINS1	-0.316642	2.86013	0.229219	3.228	-0.460836	5.29323
ENSG00000198901	PRC1	-0.152289	1.51116	0.296845	3.07237	-0.407326	5.98345
ENSG00000107874	CUEDC2	-0.350952	2.17871	0.343102	2.55696	-0.622009	3.90018
ENSG00000167196	FBXO22	-0.177382	4.27076	0.264527	6.7935	-0.309182	7.80772
ENSG00000111665	CDCA3	-0.0479844	0.845051	0.506307	5.58785	-0.47089	5.10756
ENSG00000136108	CKAP2	-0.0496305	0.256503	0.464128	5.99748	-0.419154	5.64321
ENSG00000076248	UNG	-0.268383	2.15184	0.206003	2.38865	-0.520637	4.53162
ENSG00000112759	SLC29A1	-0.761483	4.28002	-0.117029	0.738249	-0.654934	3.53326
ENSG00000182481	KPNA2	-0.236185	3.24438	0.0414642	1.19476	-0.356878	6.38659
ENSG00000108349	CASC3	-0.220423	4.0114	0.432001	3.13628	-0.6086	3.74381
ENSG00000012963; ENSG00000278787	UBR7	-0.328656	4.37234	0.10143	2.06271	-0.380927	5.97419
ENSG00000156802	ATAD2	-0.0674043	1.31094	0.507086	4.36918	-0.427281	5.26695
ENSG00000161513	FDXR	-0.163086	3.77127	0.345456	5.65575	-0.381215	5.90227
ENSG00000014138	POLA2	-0.259849	4.94433	0.0688633	2.50773	-0.318075	7.01852
ENSG00000139644	TMBIM6	-0.483462	3.77408	-0.0150285	0.101333	-0.502752	4.43058
ENSG00000152253; ENSG00000277909	SPC25	-0.35128	3.956	0.104126	2.50475	-0.412233	5.3695
ENSG00000164070	HSPA4L	-0.17733	5.36302	0.175591	5.62497	-0.290856	7.58609
ENSG00000013810	TACC3	-0.0985125	0.769573	0.499259	3.86424	-0.486771	4.53206
ENSG00000151131	NOPCHAP1	-0.438111	3.37051	0.111576	0.858232	-0.544031	4.02062
ENSG00000073111	MCM2	-0.272022	6.06799	0.0341071	2.40681	-0.279747	7.81775
ENSG00000076003	MCM6	-0.271509	6.62614	0.0400137	2.58898	-0.309212	7.04328
ENSG00000072571	HMMR	-0.0997031	2.46636	0.109431	3.41143	-0.32652	6.66396
ENSG00000136104	RNASEH2B	-0.357223	4.9356	0.0317083	0.591173	-0.415035	5.22601
ENSG00000105281	SLC1A5	-0.350837	4.74984	0.0179914	0.308134	-0.359539	6.02839
ENSG00000104738	MCM4	-0.298497	6.64435	-0.00110079	0.0403941	-0.293405	7.3663
ENSG00000165480	SKA3	-0.269144	3.23139	0.12468	2.45276	-0.373676	5.77736
ENSG00000138182	KIF20B	-0.199464	3.38759	0.19178	2.66274	-0.428731	5.0242
ENSG00000100033	PRODH	0.0187169	0.116052	0.55181	4.29712	-0.441155	4.87701
ENSG00000107537	PHYH	-0.465123	3.20425	0.0662594	0.590546	-0.520339	4.09237
ENSG00000152133	GPATCH11	-0.29384	2.66952	0.169847	3.15463	-0.39786	5.3308
ENSG00000051180	RAD51	-0.361816	3.58835	0.276844	2.98894	-0.43961	4.78246
ENSG00000075218	GTSE1	-0.143383	1.51839	0.558111	4.4091	-0.493533	4.23695
ENSG00000112742	TTK	-0.345308	3.88358	-0.0785474	1.62014	-0.335982	6.16812
ENSG00000072274	TFRC	-0.466582	5.57392	-0.137386	2.8575	-0.393078	5.2599
ENSG00000139687	RB1	-0.214604	3.94192	0.15833	4.52863	-0.314818	6.54908
ENSG00000116062	MSH6	-0.3349	4.88738	-0.00109403	0.0238934	-0.326594	6.30009
ENSG00000171132	PRKCE	-0.428307	3.08953	-0.0240832	0.221615	-0.414986	4.89675
ENSG00000148019	CEP78	-0.119157	1.38638	0.425247	5.53094	-0.399016	5.08331
ENSG00000174307	PHLDA3	-0.0721216	0.685874	1.12106	6.03347	-0.429784	4.70592
ENSG00000163808; ENSG00000280610	KIF15	-0.336226	4.12546	-0.0606551	1.50483	-0.348396	5.79548
ENSG00000171848	RRM2	0.150955	3.84448	0.852638	6.23825	-0.348271	5.76854
ENSG00000051596	THOC3	-0.297946	4.77571	-0.00851244	0.32678	-0.294612	6.81322
ENSG00000166508	MCM7	-0.257761	4.92965	0.0309016	1.87855	-0.286435	6.94728
ENSG00000144354	CDCA7	-0.480023	2.97505	0.0468759	0.289399	-0.476786	4.16982
ENSG00000105011; ENSG00000288210	ASF1B	-0.390247	3.7821	0.17897	2.70046	-0.382303	5.19394
ENSG00000145555	MYO10	-0.526396	5.36337	-0.243996	4.2631	-0.344316	5.75401
ENSG00000150593	PDCD4	-0.770659	5.49201	-0.338329	4.87493	-0.414557	4.77216
ENSG00000186193	SAPCD2	-0.481885	3.20665	-0.355625	6.38366	-0.407493	4.8426
ENSG00000149292	TTC12	-0.425198	4.57098	-0.0575568	1.25528	-0.344807	5.69205
ENSG00000163071	SPATA18	-0.307997	2.36962	0.391863	3.53852	-0.439025	4.46099
ENSG00000169062	UPF3A	-0.376096	4.10653	-0.024413	0.405588	-0.402615	4.85744
ENSG00000070950	RAD18	-0.244913	3.04995	0.245397	3.044	-0.425707	4.58587
ENSG00000198780	FAM169A	-0.150427	3.60772	0.323599	5.12656	-0.329471	5.92174
ENSG00000079616	KIF22	-0.117071	1.71827	0.222379	3.37933	-0.362746	5.35602
ENSG00000142945	KIF2C	-0.269017	4.85033	0.19329	1.92349	-0.457885	4.23191
ENSG00000064651	SLC12A2	-0.605538	4.70127	-0.192588	2.43361	-0.411314	4.68754
ENSG00000163507	CIP2A	-0.221506	3.49199	0.0612769	2.3557	-0.272064	7.08653
ENSG00000121644	DESI2	-0.233792	2.3684	0.113278	1.90541	-0.380065	5.07164
ENSG00000178538	CA8	-0.313097	3.98855	0.0577139	1.04781	-0.344158	5.58736
ENSG00000113638	TTC33	-0.422673	5.08536	0.0181617	0.219193	-0.442481	4.34089
ENSG00000218739	CEBPZOS	-0.201768	2.27998	0.15304	3.1263	-0.34988	5.46933
ENSG00000140525	FANCI	-0.264928	5.52831	0.149056	2.48993	-0.389788	4.90674
ENSG00000213523	SRA1	-0.171719	3.25274	0.237373	3.70997	-0.344016	5.55663
ENSG00000156831	NSMCE2	-0.172995	3.92866	0.0787988	2.42651	-0.262077	7.28243
ENSG00000180776	ZDHHC20	-0.242318	4.25462	0.0660211	1.60541	-0.339196	5.61215
ENSG00000135778	NTPCR	-0.298649	4.03254	0.16446	2.68097	-0.413767	4.58874
ENSG00000273611; ENSG00000278574	ZNHIT3	-0.281697	2.80432	-0.04496	1.05922	-0.323079	5.85709
ENSG00000143167	GPA33	-0.331559	4.04475	-0.0493293	2.03498	-0.267698	7.05299
ENSG00000135423	GLS2	-0.0993064	1.66247	0.361803	3.57779	-0.427552	4.41474
ENSG00000172366	MCRIP2	-0.22987	1.70174	0.0608494	0.784563	-0.381712	4.91879
ENSG00000157456	CCNB2	-0.266102	2.66286	0.266082	3.26016	-0.498308	3.75042
ENSG00000281123	FCGBP	-0.389251	4.76851	-0.0865192	1.94023	-0.316318	5.88393
ENSG00000115350	POLE4	-0.291021	3.55065	0.0558815	1.12564	-0.304854	6.10322
ENSG00000117625	RCOR3	-0.31413	1.86769	0.124629	1.04062	-0.512956	3.61876
ENSG00000165868	HSPA12A	-0.188742	4.2592	0.0975518	4.83231	-0.241764	7.63831
ENSG00000164109	MAD2L1	-0.319617	4.61123	-0.005452	0.116023	-0.36671	5.03174
ENSG00000147536	GINS4	-0.277155	3.69593	0.210378	3.4784	-0.397479	4.63357
ENSG00000174827	PDZK1	-0.413587	3.66361	0.0202126	0.403563	-0.367472	5.00409
ENSG00000198826; ENSG00000275568	ARHGAP11A	-0.0557663	0.257243	0.286273	2.01519	-0.489814	3.73446
ENSG00000137337; ENSG00000206481; ENSG00000224587; ENSG00000225589; ENSG00000228575; ENSG00000231135; ENSG00000234012; ENSG00000237095	MDC1	-0.31331	5.40924	-0.0635887	2.07828	-0.307784	5.93875
ENSG00000134240	HMGCS2	-0.335984	4.17914	0.116972	2.04715	-0.372461	4.8406
ENSG00000171241	SHCBP1	-0.0836093	0.731034	0.51404	4.54193	-0.400948	4.4866
ENSG00000163950	SLBP	0.035799	0.312173	0.626027	4.61405	-0.436506	4.09717
ENSG00000175063	UBE2C	-0.447434	2.69246	-0.202931	1.39101	-0.440188	4.05577
ENSG00000247315	ZCCHC3	-0.35874	3.29482	0.0247601	0.341287	-0.400225	4.44082
ENSG00000137807	KIF23	-0.459613	5.02403	-0.110067	1.23171	-0.423497	4.19335
ENSG00000166788	SAAL1	-0.289286	3.9174	0.0387275	0.838637	-0.347254	5.10974
ENSG00000198056	PRIM1	-0.287552	3.88403	0.0076997	0.13648	-0.321108	5.48624
ENSG00000184661	CDCA2	-0.383259	2.98082	0.00435251	0.0255907	-0.510696	3.43831
ENSG00000164830	OXR1	-0.374138	3.54542	0.104495	1.5048	-0.380422	4.60237
ENSG00000151065; ENSG00000284850	DCP1B	-0.132309	1.42205	0.292148	2.88858	-0.344865	5.02991
ENSG00000133216	EPHB2	-0.411794	5.3824	-0.172099	4.28427	-0.265518	6.5307
ENSG00000099804	CDC34	-0.194059	3.74961	0.124143	2.07382	-0.347803	4.98469
ENSG00000108312	UBTF	-0.254733	4.46704	0.009274	0.289299	-0.279286	6.15321
ENSG00000019144	PHLDB1	-0.257579	4.70902	0.108459	4.07813	-0.280637	6.12233
ENSG00000136003	ISCU	-0.191343	3.11823	0.204654	3.77111	-0.346796	4.94272
ENSG00000211455	STK38L	-0.295024	5.18679	-0.0224963	0.668234	-0.289803	5.88122
ENSG00000161888	SPC24	-0.447321	4.06802	0.0479417	0.44119	-0.440167	3.86635
ENSG00000136824	SMC2	-0.294882	3.96537	0.0251231	0.760763	-0.30918	5.49962
ENSG00000139618	BRCA2	-0.202288	3.98913	0.236949	4.82189	-0.346714	4.88859
ENSG00000064933	PMS1	-0.298281	3.02031	0.119806	1.46041	-0.421257	4.01571
ENSG00000172340	SUCLG2	-0.326223	4.6636	-0.0335242	1.52723	-0.273284	6.16856
ENSG00000025770	NCAPH2	-0.123261	1.38686	0.213411	4.28073	-0.31368	5.36013
ENSG00000182504	CEP97	-0.179306	1.55213	0.255767	3.05611	-0.406594	4.12856
ENSG00000163932	PRKCD	-0.189818	2.42613	0.157126	2.64064	-0.345725	4.84077
ENSG00000111907	TPD52L1	-0.351522	5.06485	0.0220578	0.423618	-0.345358	4.83365
ENSG00000095002	MSH2	-0.25706	6.01459	0.0101639	0.495036	-0.273402	6.0645
ENSG00000076242	MLH1	-0.25114	3.63256	0.0877113	2.32214	-0.324081	5.11552
ENSG00000130766; ENSG00000285069	SESN2	0.0191044	0.600794	0.579116	6.83812	-0.2605	6.34793
ENSG00000110448	CD5	-0.224524	1.63046	0.109113	1.22484	-0.427157	3.86677
ENSG00000170604	IRF2BP1	-0.334405	4.70011	-0.0292366	0.750657	-0.295248	5.55291
ENSG00000198113	TOR4A	-0.213615	2.94561	0.125225	2.28774	-0.338729	4.83902
ENSG00000165304	MELK	-0.203479	4.35071	0.173172	4.43239	-0.345852	4.73586
ENSG00000164237	CMBL	-0.216527	3.68384	0.225456	3.8271	-0.359878	4.54492
ENSG00000132383	RPA1	-0.257886	6.42675	0.0342554	1.02204	-0.290365	5.62566
ENSG00000166866	MYO1A	-0.194757	3.36647	0.0745044	2.36498	-0.260267	6.26132
ENSG00000188312; ENSG00000291348	CENPP	-0.227369	2.31831	0.232059	2.71554	-0.461982	3.498
ENSG00000136861	CDK5RAP2	-0.307916	4.46724	0.0464616	1.21128	-0.333044	4.84386
ENSG00000062822	POLD1	-0.301148	5.08142	0.0171264	1.00127	-0.274488	5.87418
ENSG00000121691	CAT	-0.354394	5.37174	-0.0446361	1.26668	-0.292602	5.49731
ENSG00000099889	ARVCF	-0.0751391	1.66239	0.262724	4.21673	-0.278782	5.76185
ENSG00000198682	PAPSS2	-0.250366	5.35676	-0.00161419	0.100101	-0.235574	6.77456
ENSG00000163956	LRPAP1	-0.156031	2.63437	0.141547	3.45325	-0.262246	6.07915
ENSG00000171368	TPPP	-0.245518	2.93668	0.00789689	0.101649	-0.272047	5.85098
ENSG00000130038	CRACR2A	-0.345117	3.32558	0.0716064	0.748128	-0.351502	4.52648
ENSG00000145569	OTULINL	-0.306153	2.97167	0.116551	1.09554	-0.402251	3.95411
ENSG00000160949	TONSL	-0.264118	3.44676	0.170775	2.23177	-0.324901	4.86389
ENSG00000108106	UBE2S	-0.146254	2.22612	0.187365	3.29709	-0.385458	4.072
ENSG00000168763	CNNM3	-0.265629	3.67464	0.0553786	1.22136	-0.269269	5.76653
ENSG00000089006	SNX5	-0.201384	2.38994	0.102921	2.67918	-0.329046	4.70707
ENSG00000166851	PLK1	-0.371902	4.44674	-0.435515	4.63118	-0.42743	3.61915
ENSG00000164292	RHOBTB3	-0.533721	4.69063	-0.141825	1.46544	-0.422011	3.66034
ENSG00000151503	NCAPD3	-0.219418	3.85717	0.0919014	2.0592	-0.285294	5.41081
ENSG00000104889	RNASEH2A	-0.305421	4.6365	0.0755148	1.84613	-0.312236	4.94053
ENSG00000168264	IRF2BP2	-0.317289	5.51722	-0.13662	3.75001	-0.250287	6.15303
ENSG00000149503	INCENP	-0.208795	1.73306	0.165479	1.34332	-0.375589	4.09561
ENSG00000138078	PREPL	-0.141851	2.32647	0.13075	2.96451	-0.255771	5.99652
ENSG00000152782	PANK1	-0.246918	1.46158	0.252172	1.61118	-0.411309	3.71585
ENSG00000154767	XPC	-0.178415	4.78437	0.27571	3.63353	-0.339311	4.48194
ENSG00000106009	BRAT1	-0.295976	4.21622	-0.0371411	0.924261	-0.268635	5.65265
ENSG00000175311; ENSG00000284290	ANKS4B	-0.376537	5.99242	-0.116357	3.48113	-0.282608	5.3621
ENSG00000067992	PDK3	-0.324952	3.0022	0.13352	1.59047	-0.376237	4.02606
ENSG00000213463	SYNJ2BP	-0.203369	3.82977	0.031564	1.21452	-0.229746	6.59079
ENSG00000168907	PLA2G4F	-0.225101	2.45596	0.196729	1.69864	-0.422504	3.57357
ENSG00000135297	MTO1	-0.225603	2.21484	0.0512487	0.590191	-0.328855	4.58824
ENSG00000143228	NUF2	-0.42522	3.39366	0.0119784	0.109395	-0.363853	4.14259
ENSG00000091129	NRCAM	-0.499529	5.20239	-0.294086	4.51827	-0.255318	5.88658
ENSG00000105810	CDK6	-0.567629	4.27102	-0.182586	2.7358	-0.36359	4.12917
ENSG00000138175	ARL3	-0.256166	4.64821	0.0387584	1.1621	-0.264093	5.68304
ENSG00000128708	HAT1	-0.243579	4.26602	0.124271	3.13287	-0.270568	5.53817
ENSG00000005469	CROT	-0.293008	2.14196	0.280024	2.48458	-0.422379	3.5469
ENSG00000100297	MCM5	-0.265654	5.74872	-0.002906	0.0637113	-0.273832	5.46065
ENSG00000174607	UGT8	-0.310611	4.14558	-0.0765438	2.41271	-0.244856	6.05099
ENSG00000198554	WDHD1	-0.220379	3.48393	0.0860326	1.66519	-0.286161	5.17318
ENSG00000162739	SLAMF6	-0.374768	3.77655	0.0735232	1.34717	-0.339227	4.35743
ENSG00000119280	C1orf198	-0.27439	4.74948	-0.0254573	0.63417	-0.246605	5.98499
ENSG00000182307; ENSG00000291362	C8orf33	-0.211427	4.13273	-0.0169425	0.485714	-0.239556	6.14277
ENSG00000183856; ENSG00000291754	IQGAP3	-0.21496	4.39645	-0.00880299	0.219709	-0.265447	5.54196
ENSG00000151233	GXYLT1	-0.0763404	0.672461	0.261384	5.07701	-0.282924	5.19671
ENSG00000144455	SUMF1	-0.312434	3.69228	0.0677892	0.921516	-0.339874	4.31819
ENSG00000164284	GRPEL2	-0.0820829	1.33706	0.0883828	2.25288	-0.270377	5.41637
ENSG00000178295	GEN1	-0.371083	3.00124	0.0623985	0.727826	-0.423291	3.45935
ENSG00000072736	NFATC3	-0.245305	3.51078	0.101274	2.88862	-0.299852	4.83657
ENSG00000159259	CHAF1B	-0.0910868	1.91471	0.410379	4.54945	-0.315527	4.57153
ENSG00000178409	BEND3	-0.117877	1.77554	0.0805923	1.5922	-0.295907	4.85298
ENSG00000186871	ERCC6L	-0.206426	2.87488	0.10862	2.02482	-0.26632	5.38741
ENSG00000104679	R3HCC1	-0.236015	2.65202	0.169323	2.24661	-0.332099	4.31692
ENSG00000139734	DIAPH3	-0.179162	1.94911	0.323966	3.98262	-0.324904	4.41054
ENSG00000116761	CTH	-0.21684	4.73143	-0.0136717	0.442424	-0.254373	5.63097
ENSG00000177606	JUN	-0.342932	2.37003	0.0401704	0.265375	-0.410401	3.47694
ENSG00000007255	TRAPPC6A	-0.362443	3.98158	0.0253973	0.344412	-0.333672	4.27577
ENSG00000130768	SMPDL3B	-0.176104	2.15828	0.0839616	2.10729	-0.219653	6.4793
ENSG00000136485	DCAF7	-0.210935	3.76093	0.0406845	1.44549	-0.226972	6.25155
ENSG00000146918	NCAPG2	-0.163245	3.15201	0.164644	3.36866	-0.267226	5.3055
ENSG00000109323	MANBA	-0.239038	4.44721	0.0373045	1.538	-0.278975	5.06105
ENSG00000263001	GTF2I	-0.23177	5.99511	-0.00438795	0.148766	-0.2336	6.02588
ENSG00000159788	RGS12	-0.317921	2.90559	0.0219928	0.187197	-0.355334	3.94535
ENSG00000122970	IFT81	-0.287436	2.52807	0.105473	1.45195	-0.410085	3.41817
ENSG00000095321	CRAT	-0.246859	5.36576	0.0180011	1.4809	-0.214671	6.52382
ENSG00000135048	CEMIP2	-0.211256	4.6282	0.0894357	3.04607	-0.250588	5.57946
ENSG00000112118	MCM3	-0.232779	5.17826	0.0183803	0.89008	-0.23744	5.84635
ENSG00000136819	C9orf78	-0.228904	3.1927	0.0391044	1.08204	-0.27916	4.96005
ENSG00000082512	TRAF5	-0.233535	2.38415	0.0985996	1.29979	-0.291242	4.74547
ENSG00000205302	SNX2	-0.130377	3.56511	0.0860253	5.34261	-0.18482	7.47738
ENSG00000079112	CDH17	-0.300904	3.57613	-0.0489742	1.52784	-0.249744	5.51913
ENSG00000097046	CDC7	-0.245654	3.13766	0.202694	2.13035	-0.402894	3.41168
ENSG00000164172	MOCS2	-0.273254	3.50118	0.0350688	0.733993	-0.261974	5.21306
ENSG00000132024; ENSG00000288293	CC2D1A	-0.216009	5.09153	-0.0442556	2.11358	-0.191165	7.13937
ENSG00000129534	MIS18BP1	-0.0631822	0.270141	0.29554	3.42606	-0.346626	3.93228
ENSG00000148411	NACC2	-0.296504	2.95161	0.208941	2.16384	-0.362211	3.74422
ENSG00000232112	TMA7	-0.22882	2.62644	0.0428051	0.577975	-0.317844	4.26286
ENSG00000128059	PPAT	-0.20411	2.62999	0.0133634	0.646286	-0.23168	5.81161
ENSG00000131732	ZCCHC9	-0.164116	2.42065	0.014847	0.205509	-0.302375	4.43898
ENSG00000215126	ZNG1F	-0.151769	1.12357	0.147999	1.96769	-0.329154	4.07764
ENSG00000114346	ECT2	0.0327709	0.328275	0.192986	3.32873	-0.268608	4.99449
ENSG00000162599	NFIA	-0.415499	2.73799	-0.0324574	0.318054	-0.320309	4.17703
ENSG00000104825; ENSG00000282905	NFKBIB	-0.231118	1.96677	0.163904	2.14208	-0.35788	3.73729
ENSG00000106344	RBM28	-0.170964	4.30079	-0.0168057	0.563691	-0.202792	6.54068
ENSG00000154839; ENSG00000262634	SKA1	-0.303523	3.03008	0.115214	1.03441	-0.393146	3.37346
ENSG00000171729	TMEM51	-0.442773	3.15432	-0.058895	1.14278	-0.309552	4.27293
ENSG00000111602	TIMELESS	-0.423058	4.23711	-0.172644	2.35181	-0.281844	4.67826
ENSG00000031691	CENPQ	-0.0678266	0.398018	0.44533	3.52443	-0.369315	3.56676
ENSG00000100023	PPIL2	-0.172362	4.92607	0.0602536	2.96399	-0.216771	6.06402
ENSG00000060749	QSER1	-0.26875	2.72352	0.0101379	0.130533	-0.286968	4.56877
ENSG00000010292	NCAPD2	-0.210171	5.51957	-0.0452454	2.26544	-0.213832	6.12613
ENSG00000130726	TRIM28	-0.208783	4.95924	0.0106109	0.342242	-0.210402	6.21285
ENSG00000071655	MBD3	-0.216247	2.7893	0.029112	0.533215	-0.218359	5.98332
ENSG00000196976	LAGE3	-0.245339	2.6042	0.0216083	0.153209	-0.357464	3.65099
ENSG00000056050	HPF1	-0.272186	4.35148	0.145406	1.76304	-0.345082	3.77982
ENSG00000107104	KANK1	-0.451632	2.89607	-0.00977832	0.0525074	-0.383367	3.39074
ENSG00000065154	OAT	-0.202135	2.93678	0.0929412	1.77086	-0.247422	5.22801
ENSG00000108582	CPD	-0.313488	4.98645	0.00788018	0.181306	-0.284792	4.53943
ENSG00000123600	METTL8	-0.194763	1.34485	0.234844	2.05142	-0.439614	2.93897
ENSG00000188536; ENSG00000206172	HBA1; HBA2	-0.328133	0.989832	0.249026	0.608031	-0.609671	2.11884
ENSG00000170653	ATF7	-0.188135	1.62951	0.0402017	0.706926	-0.300851	4.2937
ENSG00000149591	TAGLN	-0.243119	5.69245	0.0551268	3.39429	-0.256753	5.01075
ENSG00000153044	CENPH	-0.296917	3.98638	0.0663243	1.16177	-0.328739	3.91157
ENSG00000213949	ITGA1	-0.31021	3.52609	0.0876335	0.784467	-0.365403	3.50475
ENSG00000161021; ENSG00000283780	MAML1	-0.223171	1.67303	0.0245428	0.415141	-0.28618	4.46836
ENSG00000135250	SRPK2	-0.375988	1.50081	-0.00363736	0.0129986	-0.538027	2.37422
ENSG00000186205	MTARC1	-0.318873	3.80538	-0.0480188	0.722478	-0.307705	4.14319
ENSG00000103257	SLC7A5	-0.215478	3.07528	-0.0909765	1.78918	-0.259929	4.89229
ENSG00000150594	ADRA2A	-0.479799	3.39247	-0.0348757	0.25916	-0.411285	3.0835
ENSG00000146143	PRIM2	-0.271519	4.0151	0.0661379	1.04475	-0.301722	4.20275
ENSG00000146281	PM20D2	-0.24874	4.0991	-0.000861042	0.0150202	-0.232331	5.43889
ENSG00000132436	FIGNL1	-0.265426	3.32286	0.188444	2.53489	-0.330072	3.82672
ENSG00000173914	RBM4B	-0.175302	1.51004	0.338857	2.41743	-0.38773	3.25548
ENSG00000122729	ACO1	-0.209854	4.51879	0.0318773	1.78714	-0.216452	5.80541
ENSG00000121152	NCAPH	-0.204113	3.69049	-0.00753698	0.19053	-0.234797	5.34231
ENSG00000198917	SPOUT1	-0.198711	2.77609	0.02275	0.392567	-0.249463	5.00175
ENSG00000196081	ZNF724	-0.188162	1.12953	0.202382	1.54688	-0.27489	4.52835
ENSG00000101868	POLA1	-0.305847	2.61361	0.0276509	0.240962	-0.318512	3.90583
ENSG00000027001	MIPEP	-0.195008	6.08518	0.017836	0.909536	-0.20637	6.00938
ENSG00000136144	RCBTB1	-0.115875	0.723963	0.270967	3.85002	-0.349501	3.53804
ENSG00000127837	AAMP	-0.234097	2.45056	-0.106067	2.08933	-0.273318	4.51488
ENSG00000160957	RECQL4	-0.280185	3.22245	0.0993878	1.8363	-0.343653	3.5872
ENSG00000140983	RHOT2	-0.151352	3.98479	0.0439288	2.7782	-0.174541	7.0532
ENSG00000183765	CHEK2	-0.206244	4.1204	0.00941213	0.177557	-0.249274	4.93278
ENSG00000123975	CKS2	-0.351705	3.70546	-0.203292	2.94575	-0.30374	4.03803
ENSG00000123374	CDK2	-0.110903	1.62771	0.244197	3.75228	-0.231021	5.30224
ENSG00000173276	ZBTB21	-0.201563	0.800341	0.172986	0.633623	-0.565743	2.16179
ENSG00000090686	USP48	-0.159502	2.11468	0.0911018	1.23803	-0.26835	4.54081
ENSG00000141577	CEP131	-0.24184	6.11352	-0.0114951	0.303351	-0.231515	5.25914
ENSG00000171960	PPIH	-0.187013	3.23668	-0.0128168	0.283472	-0.20937	5.81285
ENSG00000113810	SMC4	-0.22651	4.65079	-0.00133018	0.0348469	-0.245529	4.95407
ENSG00000132182	NUP210	-0.196483	5.72757	0.0537727	1.81103	-0.23591	5.14817
ENSG00000117632	STMN1	-0.446714	4.58948	-0.0195547	0.290198	-0.330512	3.65721
ENSG00000181938	GINS3	-0.232328	2.4138	0.258483	1.56953	-0.433096	2.77806
ENSG00000182541	LIMK2	-0.304229	2.26367	0.0528306	0.318723	-0.46617	2.57709
ENSG00000183723	CMTM4	-0.147296	1.90939	0.147334	2.34037	-0.253223	4.7441
ENSG00000116830	TTF2	-0.07766	2.31749	0.282033	3.21149	-0.299875	4.00093
ENSG00000073578	SDHA	-0.202763	4.12895	0.0790402	2.04211	-0.22395	5.3527
ENSG00000110492	MDK	-0.724485	4.94633	-0.395482	4.00254	-0.344691	3.46328
ENSG00000142765	SYTL1	-0.144977	3.39868	0.234449	4.20106	-0.251482	4.7449
ENSG00000080345	RIF1	-0.198048	4.26005	0.0740608	1.48364	-0.268581	4.42447
ENSG00000124596	OARD1	-0.399637	4.68667	-0.145429	2.44462	-0.293604	4.03439
ENSG00000151500	THYN1	-0.222581	4.09654	0.00327875	0.054665	-0.241769	4.86947
ENSG00000106628	POLD2	-0.198775	3.45849	0.0528102	1.00134	-0.256516	4.56862
ENSG00000104626	ERI1	-0.188558	4.06767	0.00713605	0.165242	-0.212912	5.50359
ENSG00000135069	PSAT1	-0.175085	3.01411	0.0148201	0.351537	-0.239133	4.89208
ENSG00000105135	ILVBL	-0.192426	3.80459	0.00101758	0.0201385	-0.216172	5.40294
ENSG00000049541	RFC2	-0.16072	4.51712	0.0416148	2.02559	-0.193454	6.00615
ENSG00000153140	CETN3	-0.253895	1.2977	0.0615052	0.343295	-0.299592	3.86797
ENSG00000087586	AURKA	-0.0255388	0.117758	0.279063	2.91103	-0.363424	3.18017
ENSG00000166130	IKBIP	-0.119915	1.98575	0.339285	4.23045	-0.274425	4.20465
ENSG00000100749	VRK1	-0.25326	3.89548	-0.00426891	0.0563298	-0.295669	3.88775
ENSG00000178425	NT5DC1	-0.186563	3.44087	0.0109733	0.834052	-0.212681	5.4004
ENSG00000168397	ATG4B	-0.310897	4.57634	0.0642007	0.654882	-0.355147	3.23066
ENSG00000112312	GMNN	0.0272978	0.220619	0.591501	4.90951	-0.366254	3.13167
ENSG00000198824	CHAMP1	-0.130146	2.08372	0.14595	3.58248	-0.241623	4.7422
ENSG00000148700	ADD3	-0.359068	3.87331	-0.0876188	1.65172	-0.320635	3.57049
ENSG00000129691	ASH2L	-0.179688	3.78285	0.0170151	0.424342	-0.226486	5.05212
ENSG00000108602	ALDH3A1	-0.096246	2.75369	0.250326	4.47485	-0.222519	5.10985
ENSG00000170373	CST1	-0.376742	3.87828	-0.0154594	0.0975234	-0.383044	2.96413
ENSG00000168743	NPNT	-0.433301	3.31955	-0.0888398	0.756802	-0.362278	3.1208
ENSG00000083812	ZNF324	-0.177104	1.8132	-0.00310246	0.0460412	-0.258525	4.36651
ENSG00000137960	GIPC2	-0.251669	2.46825	0.0449668	0.857158	-0.292419	3.85758
ENSG00000168118	RAB4A	-0.141588	3.40816	0.0579275	2.89539	-0.201515	5.5899
ENSG00000112877	CEP72	-0.227195	1.80542	0.0212187	0.199927	-0.28456	3.95272
ENSG00000111653	ING4	-0.311122	3.45765	0.0947121	1.11182	-0.317532	3.53409
ENSG00000198954	KIFBP	-0.152594	5.7399	0.0256833	1.50377	-0.193121	5.80026
ENSG00000015413	DPEP1	-0.199277	4.43796	0.00422063	0.16368	-0.183411	6.09622
ENSG00000184743	ATL3	-0.164635	5.47187	0.032227	1.90482	-0.180098	6.20249
ENSG00000103978	TMEM87A	-0.390081	4.14927	-0.074484	0.899781	-0.354469	3.15098
ENSG00000172500	FIBP	-0.244593	4.30426	-0.00485841	0.115077	-0.242941	4.59109
ENSG00000132646	PCNA	-0.196349	3.26918	0.134968	3.97203	-0.224926	4.95577
ENSG00000177084	POLE	-0.254765	4.97361	0.00855777	0.0993268	-0.291813	3.77108
ENSG00000274287	SCRIB	-0.163908	5.66642	0.073287	3.26268	-0.186498	5.88556
ENSG00000137812	KNL1	-0.280812	2.5139	0.412006	0.909887	-0.64692	1.69659
ENSG00000127586	CHTF18	-0.204382	3.69065	0.108722	2.01088	-0.269257	4.07418
ENSG00000006611	USH1C	-0.266748	4.4236	-0.0677703	1.62122	-0.247863	4.41381
ENSG00000106153	CHCHD2	-0.320551	4.0724	-0.0277531	0.289773	-0.348205	3.13742
ENSG00000126001	CEP250	-0.300237	2.72659	0.0541286	0.708101	-0.354031	3.08226
ENSG00000035928	RFC1	-0.219252	3.39984	-0.0257647	0.628213	-0.254565	4.26926
ENSG00000113368	LMNB1	-0.278792	4.47938	-0.0783431	3.15376	-0.206563	5.25865
ENSG00000276043	UHRF1	-0.281848	6.91458	-0.0795648	1.41536	-0.264871	4.09064
ENSG00000196636	SDHAF3	-0.247231	3.11758	0.00527409	0.104016	-0.258191	4.19414
ENSG00000189057	FAM111B	-0.150512	2.16067	0.263694	3.40005	-0.273922	3.94887
ENSG00000130513	GDF15	0.0164963	0.158642	0.661269	5.2832	-0.252395	4.26915
ENSG00000141480	ARRB2	-0.484452	3.08517	-0.127738	2.31497	-0.357866	3.00312
ENSG00000167799	NUDT8	-0.0824262	2.07838	0.175927	3.59365	-0.224983	4.76739
ENSG00000164904	ALDH7A1	-0.147576	4.12086	0.0989984	3.53387	-0.181279	5.91356
ENSG00000124422	USP22	-0.184383	1.476	-0.0515226	0.536238	-0.26493	4.04509
ENSG00000152291; ENSG00000292253	TGOLN2	-0.342749	2.97311	0.122583	1.44392	-0.351066	3.04823
ENSG00000096060	FKBP5	-0.197241	3.94691	0.037359	1.46755	-0.227624	4.69677
ENSG00000114812	VIPR1	-0.403149	3.60785	-0.0893027	0.789442	-0.355748	3.00284
ENSG00000173020	GRK2	-0.224161	4.05103	-0.0192258	0.504912	-0.212804	5.01492
ENSG00000101474	APMAP	-0.169585	5.50685	0.00336255	0.116864	-0.178887	5.94571
ENSG00000071462	BUD23	-0.247714	5.10438	0.00448728	0.0476715	-0.271461	3.91729
ENSG00000197056	ZMYM1	-0.162585	0.883889	0.040258	0.559322	-0.286593	3.70791
ENSG00000159658	EFCAB14	-0.325871	4.50351	-0.0662383	2.06676	-0.230342	4.61
ENSG00000148297; ENSG00000281022	MED22	-0.16117	1.54017	0.0529727	0.740656	-0.278959	3.79879
ENSG00000080503	SMARCA2	-0.201427	2.72429	0.0324476	0.574715	-0.231651	4.56323
ENSG00000173848	NET1	-0.102834	0.447003	0.425071	2.06229	-0.499107	2.11689
ENSG00000138794	CASP6	-0.170445	2.54625	-0.00651359	0.13433	-0.198214	5.31065
ENSG00000184730	APOBR	-0.20745	2.40264	0.117809	2.09868	-0.271169	3.88057
ENSG00000137563	GGH	-0.190482	3.81928	0.0476902	1.80597	-0.232404	4.52718
ENSG00000154930	ACSS1	-0.257037	5.39859	-0.0365002	1.71756	-0.206532	5.08783
ENSG00000167182	SP2	-0.0999474	0.807071	0.0279702	0.1701	-0.31806	3.30321
ENSG00000163918	RFC4	-0.171378	3.93456	0.0569628	2.39604	-0.18619	5.632
ENSG00000078674	PCM1	-0.154236	2.47662	0.0826892	1.91367	-0.24271	4.31138
ENSG00000154122	ANKH	-0.111394	1.50141	0.203219	2.14173	-0.317539	3.28825
ENSG00000077152	UBE2T	-0.16677	2.54215	0.190739	1.98307	-0.321663	3.23827
ENSG00000163618	CADPS	-0.188247	4.74031	0.0422337	1.14379	-0.229822	4.52219
ENSG00000087253	LPCAT2	-0.303271	4.05131	-0.0276518	0.540139	-0.329844	3.13652
ENSG00000156049	GNA14	-0.360794	4.18006	-0.019316	0.145837	-0.305184	3.38294
ENSG00000042429	MED17	-0.112151	0.874221	0.134099	2.3396	-0.272332	3.78148
ENSG00000136521	NDUFB5	-0.192107	3.866	0.0232378	0.822487	-0.188381	5.44839
ENSG00000292251	GPATCH4	-0.128523	2.20122	0.0539092	1.4513	-0.218595	4.69504
ENSG00000130675	MNX1	-0.311924	1.92503	-0.00037701	0.00266751	-0.327762	3.10203
ENSG00000130560	UBAC1	-0.147023	3.02756	0.159709	2.90586	-0.230302	4.40451
ENSG00000108479	GALK1	-0.191057	2.80235	0.0686779	1.27261	-0.256001	3.95754
ENSG00000134716	CYP2J2	-0.386125	3.31784	0.0197188	0.119411	-0.393006	2.56876
ENSG00000137642	SORL1	-0.233518	3.15995	-0.000134516	0.00189365	-0.219477	4.58743
ENSG00000160299	PCNT	-0.126274	2.53381	0.252408	3.1055	-0.274452	3.66684
ENSG00000100804	PSMB5	-0.206024	3.83755	0.0550269	1.41241	-0.217043	4.61136
ENSG00000054654	SYNE2	-0.224582	4.40482	0.0391204	0.745914	-0.22498	4.44363
ENSG00000154719	MRPL39	-0.146888	2.03992	0.0643946	2.40963	-0.205288	4.86297
ENSG00000164574	GALNT10	-0.192062	1.99633	0.093414	2.13557	-0.269248	3.7033
ENSG00000149532	CPSF7	-0.127801	2.5924	0.0403732	1.44067	-0.19193	5.18937
ENSG00000178035	IMPDH2	-0.208673	5.1046	-0.0141005	0.503545	-0.215996	4.60668
ENSG00000135916	ITM2C	-0.198308	1.60076	0.150634	2.1164	-0.30116	3.30259
ENSG00000120334	CENPL	-0.203243	2.51521	0.0378919	0.442407	-0.284663	3.48137
ENSG00000122966	CIT	-0.367285	3.46047	-0.0647044	1.38264	-0.29634	3.33766
ENSG00000138604	GLCE	-0.190109	4.16727	0.00890671	0.273998	-0.204015	4.84469
ENSG00000167670	CHAF1A	-0.190376	2.5799	0.0782569	1.13221	-0.233367	4.23472
ENSG00000176974; ENSG00000284320	SHMT1	-0.274246	3.60512	0.0322279	0.42165	-0.267761	3.68906
ENSG00000115365	LANCL1	-0.206758	4.00582	0.105264	1.68483	-0.262053	3.76641
ENSG00000012048	BRCA1	-0.162211	1.83131	0.111131	1.22858	-0.313343	3.13671
ENSG00000143815	LBR	-0.240721	5.76469	-0.0678894	2.225	-0.191748	5.12251
ENSG00000214367	HAUS3	-0.176191	2.77166	0.109974	2.07966	-0.259378	3.7629
ENSG00000249115	HAUS5	-0.0797828	2.33201	0.114879	3.52044	-0.174336	5.59396
ENSG00000102879	CORO1A	-0.214828	4.87409	0.0014206	0.045678	-0.174849	5.56215
ENSG00000263465	SRSF8	-0.220766	2.47146	0.117242	1.11853	-0.301308	3.22095
ENSG00000163072	NOSTRIN	-0.178767	2.38529	0.0216981	0.342036	-0.251521	3.8578
ENSG00000146670	CDCA5	-0.0198946	0.0960451	0.555759	4.60912	-0.363043	2.67225
ENSG00000144848	ATG3	-0.201478	3.38676	0.0576153	1.30277	-0.245403	3.94124
ENSG00000115657	ABCB6	-0.0920228	1.92667	0.227947	2.54797	-0.274891	3.51582
ENSG00000122952	ZWINT	-0.137102	1.11344	0.319308	1.80548	-0.376998	2.55873
ENSG00000183624	HMCES	-0.279282	3.66399	-0.100748	2.83291	-0.206672	4.65143
ENSG00000134709	HOOK1	-0.177515	4.29354	0.0361445	1.15292	-0.192827	4.97652
ENSG00000153774	CFDP1	-0.338964	3.24251	-0.156084	2.72912	-0.22545	4.23872
ENSG00000100139	MICALL1	-0.00491788	0.131296	0.22581	5.1337	-0.173563	5.50286
ENSG00000165209	STRBP	-0.152717	2.72781	0.0224327	0.999517	-0.187962	5.07537
ENSG00000186625	KATNA1	-0.129006	3.00391	0.0863404	1.76529	-0.269596	3.5384
ENSG00000164985	PSIP1	-0.22938	4.54288	0.0017263	0.0396586	-0.188069	5.07218
ENSG00000189221	MAOA	-0.220527	4.84808	-0.0394297	2.20704	-0.16798	5.67327
ENSG00000101391	CDK5RAP1	-0.170836	3.44609	-0.0123837	0.289612	-0.178681	5.32724
ENSG00000178691	SUZ12	-0.0691555	1.0515	0.102395	1.93798	-0.180478	5.26552
ENSG00000082438	COBLL1	-0.134162	2.89497	0.122696	2.28657	-0.234132	4.05542
ENSG00000168496	FEN1	-0.170053	3.92826	-0.0473416	1.59753	-0.175449	5.41049
ENSG00000182325; ENSG00000285442	FBXL6	-0.25177	4.32157	-0.0638259	1.60394	-0.211057	4.49331
ENSG00000101049	SGK2	-0.23468	2.36031	0.127819	1.06596	-0.339164	2.78756
ENSG00000140718	FTO	-0.233518	4.42151	0.0324489	0.957846	-0.197419	4.78688
ENSG00000168101	NUDT16L1	-0.0996252	0.616898	0.136964	1.60864	-0.273036	3.46021
ENSG00000056277	ZNF280C	-0.247861	3.12552	0.00674584	0.0874098	-0.266327	3.54396
ENSG00000197077	KIAA1671	-0.145028	2.74659	0.0392611	0.937772	-0.188718	5.00117
ENSG00000174705	SH3PXD2B	-0.202234	3.15843	0.0269624	0.484622	-0.210626	4.45779
ENSG00000178718	RPP25	-0.0630674	0.40812	0.111055	1.82287	-0.24491	3.78152
ENSG00000132005; ENSG00000288283	RFX1	-0.0974591	1.67557	0.0431881	0.954822	-0.210476	4.39098
ENSG00000116017	ARID3A	-0.0450171	0.531781	0.335255	4.51522	-0.212941	4.33346
ENSG00000111445	RFC5	-0.187807	7.28322	0.0464324	2.29614	-0.183302	5.02976
ENSG00000112992	NNT	-0.187079	6.68891	-0.00773365	0.358202	-0.16547	5.56493
ENSG00000198874	TYW1	-0.214809	2.9338	-0.0319488	0.686677	-0.210447	4.37391
ENSG00000121211	MND1	-0.339802	2.59016	0.192639	2.33747	-0.341625	2.69362
ENSG00000167986	DDB1	-0.180817	3.92459	0.0295799	0.756958	-0.211799	4.33426
ENSG00000090097	PCBP4	-0.0902868	0.242446	0.621032	2.62052	-0.380513	2.40636
ENSG00000117543	DPH5	-0.150879	1.41586	0.0366111	0.889405	-0.227981	3.99645
ENSG00000071539	TRIP13	-0.236957	3.63367	-0.0221213	0.313946	-0.245619	3.70699
ENSG00000042445; ENSG00000292155	RETSAT	-0.15736	3.23569	0.164404	1.89104	-0.29215	3.11531
ENSG00000158769	F11R	-0.150777	4.44437	0.0750735	3.12102	-0.195421	4.65532
ENSG00000113761	ZNF346	-0.157774	0.96267	0.233371	1.79438	-0.29167	3.11563
ENSG00000138780	GSTCD	-0.24127	4.04295	0.0137026	0.46453	-0.210854	4.30966
ENSG00000092068	SLC7A8	-0.360568	4.00204	-0.0972553	1.44974	-0.265813	3.41269
ENSG00000141101	NOB1	-0.0955688	2.85464	-0.03806	1.19305	-0.191569	4.73162
ENSG00000156531	PHF6	-0.197953	3.49545	0.0110616	0.343037	-0.197407	4.58513
ENSG00000110651	CD81	-0.341813	5.10616	-0.0257572	0.264748	-0.278624	3.24498
ENSG00000163781	TOPBP1	-0.181146	1.30401	0.194572	1.55075	-0.332081	2.72221
ENSG00000135773	CAPN9	-0.304041	2.59132	-0.00332393	0.0298227	-0.260344	3.47086
ENSG00000100147	CCDC134	-0.0809496	1.16503	0.11051	2.61749	-0.223792	4.02277
ENSG00000064601	CTSA	-0.107057	1.43724	0.0726411	1.57105	-0.191615	4.68925
ENSG00000273213	H3-7	-0.331355	3.11284	-0.504052	4.59932	-0.229031	3.91973
ENSG00000095319	NUP188	-0.109121	2.07746	0.124341	1.80503	-0.250254	3.58349
ENSG00000187736	NHEJ1	-0.211957	4.30282	-0.0324037	0.738251	-0.222468	4.02878
ENSG00000128789	PSMG2	-0.200742	4.62816	-0.0645846	1.88206	-0.192668	4.64966
ENSG00000141510	TP53	-0.187698	2.16112	0.441751	3.7349	-0.340652	2.62052
ENSG00000186377	CYP4X1	-0.482452	2.28275	0.0534908	0.20066	-0.487638	1.8292
ENSG00000135823	STX6	-0.161618	1.86815	0.192355	2.97951	-0.271942	3.27799
ENSG00000106459	NRF1	-0.128833	0.749141	0.00568417	0.0829149	-0.189663	4.6979
ENSG00000113658	SMAD5	-0.123071	1.48589	0.0813266	1.4866	-0.228291	3.90192
ENSG00000163050	COQ8A	-0.211232	3.68351	0.0980591	2.16834	-0.238654	3.71601
ENSG00000105948	IFT56	-0.271039	2.09043	0.141917	1.32837	-0.334334	2.63668
ENSG00000104047	DTWD1	-0.314327	2.61465	-0.0482283	0.313398	-0.336306	2.61715
ENSG00000136982	DSCC1	-0.147927	2.52619	0.155973	2.38215	-0.259352	3.39181
ENSG00000107719	PALD1	-0.144205	5.11744	-0.011143	1.00219	-0.139051	6.32433
ENSG00000139697	SBNO1	-0.188479	3.27521	0.0081317	0.144906	-0.198863	4.42018
ENSG00000112983	BRD8	-0.244703	3.54478	-0.0836468	1.86117	-0.215749	4.0644
ENSG00000107625	DDX50	-0.132463	1.60667	0.0698368	1.78394	-0.217907	4.02173
ENSG00000273899	NOL12	-0.242512	1.32021	0.151334	1.028	-0.324055	2.70062
ENSG00000081019	RSBN1	-0.232865	2.14563	0.00174619	0.0153393	-0.340687	2.56453
ENSG00000121057	AKAP1	-0.218286	3.71319	-0.0162621	0.259392	-0.260275	3.35595
ENSG00000123104	ITPR2	-0.194839	3.20537	0.0046443	0.0811846	-0.19301	4.51781
ENSG00000159055	MIS18A	-0.274165	3.2904	0.187071	0.530336	-0.490307	1.77578
ENSG00000110013	SIAE	-0.205503	2.94543	0.0317105	0.451466	-0.233737	3.72391
ENSG00000213145	CRIP1	-0.332838	4.17877	-0.0715971	1.4428	-0.233977	3.71702
ENSG00000155380; ENSG00000281917	SLC16A1	-0.464257	3.11302	-0.190395	2.19626	-0.296187	2.93618
ENSG00000254093; ENSG00000284764	PINX1	-0.200169	3.87281	0.00698382	0.157319	-0.22266	3.90273
ENSG00000132394; ENSG00000284869	EEFSEC	-0.102568	2.68802	0.0341969	1.70562	-0.167262	5.18603
ENSG00000125827	TMX4	-0.151236	2.47406	0.117171	1.68814	-0.240408	3.60753
ENSG00000068903; ENSG00000283100	SIRT2	-0.131711	0.763334	0.156955	1.8605	-0.240566	3.60384
ENSG00000111424	VDR	0.0336593	0.145004	0.271439	2.52343	-0.29641	2.92266
ENSG00000009950	MLXIPL	-0.300183	0.667179	0.175812	0.747939	-0.466711	1.85524
ENSG00000242110	AMACR	-0.316121	2.5793	-0.00896498	0.131074	-0.228557	3.7868
ENSG00000138796	HADH	-0.170483	2.54325	0.033712	1.10662	-0.219143	3.93171
ENSG00000113141	IK	-0.148007	4.26206	-0.0196309	0.96604	-0.148807	5.75564
ENSG00000168386	FILIP1L	-0.195613	3.00287	0.119193	1.49677	-0.250327	3.42077
ENSG00000101911	PRPS2	-0.135389	3.93317	0.0642955	2.72988	-0.162458	5.25953
ENSG00000123213	NLN	-0.160056	2.95577	0.0116014	1.00413	-0.165451	5.15841
ENSG00000125821	DTD1	-0.202181	2.60498	0.00346197	0.0509378	-0.228954	3.72335
ENSG00000117748	RPA2	-0.230649	4.10743	0.00586258	0.0927873	-0.230207	3.69894
ENSG00000170017	ALCAM	-0.24786	6.33797	-0.0120411	0.26063	-0.229408	3.71076
ENSG00000119004	CYP20A1	-0.0679444	1.07382	0.0860807	2.72285	-0.161944	5.24777
ENSG00000129071	MBD4	-0.138717	1.00365	0.171112	1.4105	-0.429001	1.9808
ENSG00000149480	MTA2	-0.108039	2.3303	0.0571744	2.30554	-0.167455	5.05819
ENSG00000115457	IGFBP2	-0.446394	3.22119	-0.0684557	0.328855	-0.345598	2.44797
ENSG00000187735	TCEA1	-0.178908	3.05378	0.0296359	0.85687	-0.194872	4.34118
ENSG00000275397; ENSG00000278535	DHRS11	-0.204529	3.86543	0.0801087	1.92198	-0.230168	3.66944
ENSG00000109805	NCAPG	-0.228033	3.49806	-0.0208021	0.40106	-0.230921	3.65692
ENSG00000072135	PTPN18	-0.263269	3.27743	0.148859	1.00427	-0.341755	2.47075
ENSG00000169689	CENPX	-0.616915	1.90539	0.0595236	0.109837	-0.521947	1.61665
ENSG00000106853	PTGR1	-0.143806	4.11177	0.0201933	1.00948	-0.174794	4.82549
ENSG00000146834	MEPCE	-0.169253	4.63587	-0.0353574	1.38348	-0.152423	5.50691
ENSG00000165714; ENSG00000280689	BORCS5	-0.137022	1.46518	0.177051	1.51353	-0.293287	2.85421
ENSG00000117475	BLZF1	0.243435	2.90877	0.721563	4.63441	-0.233706	3.57885
ENSG00000089693	MLF2	-0.21299	2.11889	0.16661	2.13709	-0.279507	2.98401
ENSG00000187605	TET3	-0.19688	1.88723	0.19667	1.5928	-0.408555	2.04082
ENSG00000111786	SRSF9	-0.175688	3.67648	0.00170335	0.0257256	-0.189966	4.38752
ENSG00000177225	GATD1	-0.165612	3.65527	0.00769802	0.26935	-0.169216	4.91647
ENSG00000184445	KNTC1	-0.142643	2.62428	0.0497808	0.9998	-0.183412	4.5347
ENSG00000075188	NUP37	-0.174184	2.06785	0.0130674	0.210054	-0.22792	3.6474
ENSG00000165819	METTL3	-0.190241	4.23313	-0.0130175	0.603948	-0.167958	4.94843
ENSG00000143889	HNRNPLL	-0.148555	2.73496	0.00383389	0.0690935	-0.176923	4.68465
ENSG00000119042	SATB2	-0.344646	3.28206	-0.0706259	1.2028	-0.233464	3.54855
ENSG00000083642	PDS5B	-0.159464	2.93988	0.0106827	0.2015	-0.196985	4.1987
ENSG00000040341	STAU2	-0.157192	3.63728	0.0413687	1.89496	-0.165735	4.98246
ENSG00000064703	DDX20	-0.0699219	1.6184	0.0775114	2.81835	-0.138712	5.95177
ENSG00000113569	NUP155	-0.101663	3.3219	0.0406673	1.69687	-0.134992	6.11042
ENSG00000156398	SFXN2	-0.164859	3.3261	0.0802058	2.20529	-0.209667	3.92785
ENSG00000138180	CEP55	-0.712511	3.97198	-0.525227	3.42559	-0.34901	2.35538
ENSG00000145725	PPIP5K2	-0.157843	3.11882	-0.0190812	1.03298	-0.160153	5.12967
ENSG00000213551	DNAJC9	-0.142584	5.08995	0.0209274	1.13495	-0.163023	5.03463
ENSG00000156711	MAPK13	-0.225537	4.53484	0.0392092	0.760669	-0.206717	3.96309
ENSG00000204922	UQCC3	-0.394594	1.83837	-0.0720689	0.277364	-0.351946	2.32649
ENSG00000178449	COX14	-0.140337	1.78346	0.0644011	1.00806	-0.222348	3.67885
ENSG00000160208	RRP1B	-0.0968366	5.6559	0.0422249	3.04764	-0.136981	5.9706
ENSG00000196576	PLXNB2	0.000493939	0.016755	0.167214	5.52532	-0.133701	6.1166
ENSG00000122484	RPAP2	-0.188497	3.14942	0.0617946	0.873411	-0.249386	3.27798
ENSG00000120802	TMPO	-0.135305	4.50406	0.0127827	0.671047	-0.133883	6.10373
ENSG00000149091	DGKZ	-0.211306	2.73226	0.112824	1.15001	-0.301833	2.7048
ENSG00000133627	ACTR3B	-0.137548	2.10807	0.0686016	0.992125	-0.227152	3.59127
ENSG00000169738	DCXR	-0.183985	3.7177	-0.000947835	0.0232519	-0.163474	4.97382
ENSG00000006025	OSBPL7	-0.193919	4.27526	-0.0175836	0.270925	-0.212512	3.82253
ENSG00000170385	SLC30A1	0.0641604	1.98654	0.412836	4.85084	-0.209838	3.86997
ENSG00000242498	ARPIN	-0.25278	2.79894	-0.0269616	0.863718	-0.192506	4.21609
ENSG00000198157	HMGN5	-0.203789	1.64375	-0.0377146	0.27872	-0.196513	4.11958
ENSG00000104691	UBXN8	-0.10014	1.50279	0.0250824	0.902448	-0.148057	5.44806
ENSG00000168061	SAC3D1	-0.317277	3.92808	0.0161197	0.129164	-0.284694	2.8324
ENSG00000099622	CIRBP	-0.198245	2.64338	-0.0131793	0.158707	-0.226848	3.55344
ENSG00000140365	COMMD4	-0.224433	2.05079	0.0742583	0.426671	-0.337046	2.39022
ENSG00000106245	BUD31	-0.0591908	0.98031	0.0602815	2.05701	-0.168596	4.76154
ENSG00000143793	MMTAG2	-0.271162	2.85859	0.00255508	0.0238349	-0.300443	2.67174
ENSG00000178921	PFAS	-0.114299	3.32661	0.0331188	2.5507	-0.149726	5.35524
ENSG00000183527	PSMG1	-0.203786	1.80978	-0.00285242	0.0288834	-0.249881	3.20417
ENSG00000166439	RNF169	-0.332486	0.923426	-0.0730392	0.176794	-0.208453	3.83459
ENSG00000087274	ADD1	-0.174375	5.1484	-0.0104972	0.407837	-0.159496	5.00527
ENSG00000173638	SLC19A1	-0.160253	2.91703	0.0294429	0.954751	-0.210507	3.79056
ENSG00000066422	ZBTB11	-0.0678729	0.564603	0.12311	1.54104	-0.239819	3.32705
ENSG00000143545	RAB13	-0.187706	3.05187	0.000270328	0.00868265	-0.196823	4.05067
ENSG00000116670	MAD2L2	-0.3548	2.98224	0.0354154	0.195933	-0.309622	2.57273
ENSG00000129353	SLC44A2	-0.31946	6.27326	-0.0605376	1.00087	-0.236826	3.35913
ENSG00000015676	NUDCD3	-0.239639	4.58755	-0.0537338	0.898208	-0.236832	3.35833
ENSG00000111247	RAD51AP1	-0.268099	1.6458	0.217806	1.2331	-0.43362	1.8336
ENSG00000187624; ENSG00000283985	LIAT1	-0.19864	1.80667	0.0445958	0.74435	-0.236882	3.3538
ENSG00000109501	WFS1	-0.239656	3.77865	0.0132769	0.172773	-0.259297	3.06094
ENSG00000135837	CEP350	-0.0437449	0.384299	0.154631	1.85067	-0.248934	3.18725
ENSG00000164815	ORC5	-0.128332	1.56647	0.0408528	1.26055	-0.207338	3.82448
ENSG00000240682	ISY1	-0.107425	3.59543	0.0368522	1.49963	-0.169455	4.66746
ENSG00000116005	PCYOX1	-0.159808	2.26844	0.0843084	3.74399	-0.230059	3.4364
ENSG00000144320	LNPK	-0.161162	2.3356	0.122805	3.50523	-0.247382	3.19459
ENSG00000146063	TRIM41	-0.191067	1.69412	0.0627924	0.626982	-0.216085	3.65656
ENSG00000145506; ENSG00000276920	NKD2	-0.185648	1.96955	0.0983517	1.94248	-0.239916	3.28974
ENSG00000137497	NUMA1	-0.141376	3.96408	0.0209213	0.76515	-0.161366	4.88633
ENSG00000127831	VIL1	-0.234892	3.73197	-0.0513866	2.19808	-0.160008	4.92606
ENSG00000168003	SLC3A2	-0.226892	3.01424	-0.0894951	1.21289	-0.271972	2.89727
ENSG00000006744	ELAC2	-0.152563	2.58719	-0.00798687	0.144412	-0.176534	4.45267
ENSG00000067369	TP53BP1	-0.215616	3.8204	0.0120337	0.279353	-0.200159	3.92572
ENSG00000106462	EZH2	-0.159764	2.85611	0.0423265	0.854028	-0.196476	3.99903
ENSG00000125871	MGME1	-0.048335	1.10864	0.19065	4.09193	-0.185195	4.23916
ENSG00000165832	TRUB1	-0.150624	3.79949	0.081336	1.54808	-0.229002	3.4239
ENSG00000106144	CASP2	-0.221434	2.06573	0.0330739	0.344993	-0.18804	4.15103
ENSG00000084774	CAD	-0.150558	3.99403	-0.00839068	0.457108	-0.156759	4.96318
ENSG00000165092	ALDH1A1	-0.172224	4.66874	0.00746813	0.221259	-0.176797	4.40018
ENSG00000143543	JTB	-0.0910957	0.94276	0.108265	1.66256	-0.244823	3.16563
ENSG00000092853	CLSPN	0.177574	1.00527	0.645689	3.9563	-0.312769	2.47635
ENSG00000167674	HDGFL2	-0.191117	2.99596	0.0163105	0.998602	-0.206172	3.75582
ENSG00000165934	CPSF2	-0.134459	2.48726	0.0552118	1.07683	-0.211534	3.65262
ENSG00000106261	ZKSCAN1	-0.092273	2.28575	0.15662	2.16958	-0.221637	3.47751
ENSG00000150054	MPP7	-0.126967	1.34521	0.0750807	1.65166	-0.220607	3.48297
ENSG00000167468	GPX4	-0.252852	4.83911	0.0143758	0.122171	-0.275283	2.78745
ENSG00000085224	ATRX	-0.175227	4.26481	0.0366661	0.709851	-0.192152	3.99019
ENSG00000124155	PIGT	-0.184716	3.61489	0.0185577	0.464508	-0.188306	4.0684
ENSG00000083123	BCKDHB	-0.199143	3.86117	0.0393305	1.058	-0.205756	3.72332
ENSG00000156876	SASS6	0.0634243	1.55081	0.438945	4.1756	-0.236278	3.241
ENSG00000029993	HMGB3	-0.231076	3.59461	-0.0802481	3.01069	-0.209826	3.64009
ENSG00000168268	NT5DC2	-0.0835664	0.800068	0.184294	2.67028	-0.284648	2.68255
ENSG00000126749	EMG1	-0.0520143	1.28572	0.0149393	0.50028	-0.147365	5.18085
ENSG00000164032	H2AZ1	-0.208102	3.64578	-0.0282167	0.554187	-0.197751	3.85136
ENSG00000100726	TELO2	-0.116598	3.26331	0.0378851	0.971351	-0.165498	4.59654
ENSG00000198258	UBL5	-0.0975164	1.24661	0.016137	0.342643	-0.15533	4.89303
ENSG00000097007	ABL1	-0.163722	0.957225	0.0872955	1.14598	-0.238176	3.18695
ENSG00000101000	PROCR	0.132418	2.10975	0.406698	5.75047	-0.173671	4.35961
ENSG00000170185	USP38	-0.133224	0.809202	0.0532465	0.29957	-0.27842	2.71771
ENSG00000143486	EIF2D	-0.164615	5.57034	0.0225975	0.636757	-0.176301	4.27297
ENSG00000187147	RNF220	-0.0922341	3.07548	0.0661758	1.19302	-0.200118	3.75755
ENSG00000104689	TNFRSF10A	0.0137712	0.064675	0.156044	1.67626	-0.301014	2.48735
ENSG00000172775	PSME3IP1	-0.143423	3.25449	0.0457706	0.844994	-0.195427	3.82911
ENSG00000065268	WDR18	-0.163911	1.69918	-0.0501818	0.492634	-0.125963	5.9402
ENSG00000125817	CENPB	-0.0507052	0.613874	0.114338	2.50213	-0.224719	3.32801
ENSG00000110660	SLC35F2	-0.0787531	0.686819	0.0313815	0.455351	-0.23985	3.11655
ENSG00000137275	RIPK1	-0.0610799	1.18379	0.112069	3.17203	-0.161579	4.61767
ENSG00000136933	RABEPK	-0.205313	3.26788	-0.0118467	0.227049	-0.188332	3.95212
ENSG00000133114	GPALPP1	-0.223764	4.67639	0.0294917	0.692636	-0.186965	3.97724
ENSG00000103245	CIAO3	-0.237315	2.22184	0.102783	1.3301	-0.226809	3.27682
ENSG00000213672	NCKIPSD	-0.0971749	2.70847	0.0708911	2.59667	-0.146922	5.04593
ENSG00000122687	MRM2	-0.114171	2.18191	0.0675455	1.41001	-0.192389	3.84018
ENSG00000120068	HOXB8	-0.218507	1.13343	-0.00379715	0.0128259	-0.359269	2.05537
ENSG00000102054	RBBP7	-0.164636	2.76403	0.108549	2.11772	-0.213897	3.45099
ENSG00000188986	NELFB	-0.120326	5.4356	0.0147587	1.43956	-0.14341	5.14422
ENSG00000128951	DUT	-0.114531	2.63864	0.161301	3.15447	-0.182968	4.02515
ENSG00000028116	VRK2	-0.168594	1.79571	0.0274912	0.373808	-0.179452	4.10067
ENSG00000120656	TAF12	-0.124017	2.04229	0.0438364	0.481075	-0.227784	3.2302
ENSG00000077458	FAM76B	-0.128045	1.09018	0.0255047	0.335587	-0.134635	5.46442
ENSG00000144161	ZC3H8	-0.290746	3.52027	-0.00186253	0.0167934	-0.26057	2.81927
ENSG00000080819	CPOX	-0.151101	3.18219	0.0541376	2.30232	-0.193061	3.80071
ENSG00000149136	SSRP1	-0.205078	3.33868	-0.0247901	0.571759	-0.179494	4.08554
ENSG00000174177	CTU2	-0.138257	3.78053	0.0272049	0.52288	-0.20364	3.59346
ENSG00000101160	CTSZ	-0.137193	1.81567	0.109231	1.63279	-0.207503	3.52526
ENSG00000128989	ARPP19	-0.00357573	0.0166438	0.115161	0.732693	-0.334545	2.18389
ENSG00000173207	CKS1B	-0.162553	0.805556	0.18927	1.58752	-0.225741	3.23323
ENSG00000113522	RAD50	-0.169088	3.9738	-0.00873574	0.267397	-0.176314	4.13932
ENSG00000081059	TCF7	-0.135118	0.961289	0.036018	0.224546	-0.282368	2.5835
ENSG00000232388	SMIM26	-0.288724	2.39769	0.0113425	0.0817168	-0.340352	2.14214
ENSG00000122971	ACADS	-0.134551	3.11674	-0.00648934	0.135733	-0.143977	5.06244
ENSG00000133477	FAM83F	-0.197256	2.15028	0.169675	1.48542	-0.268168	2.71485
ENSG00000122483	CCDC18	-0.198483	1.8497	0.00133757	0.0120827	-0.188228	3.86386
ENSG00000111832	RWDD1	-0.0577223	0.219728	0.103427	0.93949	-0.279235	2.60387
ENSG00000151376	ME3	-0.153945	2.4251	0.0687798	2.11356	-0.229305	3.16732
ENSG00000204231; ENSG00000206289; ENSG00000227322; ENSG00000228333; ENSG00000231321; ENSG00000235712	RXRB	-0.137403	2.86039	0.0543744	1.87329	-0.179795	4.0373
ENSG00000009954	BAZ1B	-0.18717	3.96206	-0.0147772	0.256635	-0.22453	3.23143
ENSG00000103876	FAH	-0.142878	3.03842	0.0796404	2.05615	-0.155803	4.65331
ENSG00000102974	CTCF	-0.193281	2.87739	-0.0578077	0.779712	-0.1885	3.84268
ENSG00000006704	GTF2IRD1	-0.183374	2.49167	0.0304777	0.0810715	-0.415844	1.74019
ENSG00000073060	SCARB1	-0.130135	1.80406	0.0704557	1.49214	-0.199358	3.62403
ENSG00000137124	ALDH1B1	-0.269349	4.03948	-0.0909121	2.37739	-0.162181	4.45002
ENSG00000162337	LRP5	-0.130765	1.61551	0.0961563	1.93427	-0.230771	3.12607
ENSG00000091490	SEL1L3	-0.185675	1.94677	0.167187	1.70569	-0.244575	2.94769
ENSG00000185104	FAF1	-0.172643	4.19395	-0.0247108	1.24311	-0.150288	4.79544
ENSG00000214706	IFRD2	-0.0753993	0.520798	0.132416	0.954689	-0.27074	2.65908
ENSG00000004660	CAMKK1	-0.342163	2.56305	-0.0752665	0.656311	-0.27767	2.58753
ENSG00000089053	ANAPC5	-0.086911	2.06423	0.0532733	1.90737	-0.153119	4.69209
ENSG00000123472	ATPAF1	-0.177287	2.12677	0.0998085	1.39072	-0.264721	2.71348
ENSG00000116688	MFN2	-0.0772533	2.08751	0.0433018	1.55743	-0.142154	5.04991
ENSG00000000003	TSPAN6	-0.388985	2.7624	-0.0804603	0.327583	-0.427877	1.67674
ENSG00000198815	FOXJ3	-0.0154109	0.153633	0.136841	2.40398	-0.203042	3.53213
ENSG00000169093; ENSG00000292339	ASMTL	0.0568467	0.27442	-0.237257	1.14748	-0.330391	2.17038
ENSG00000177302; ENSG00000284238	TOP3A	-0.101186	1.48809	0.0921763	1.69241	-0.202541	3.53924
ENSG00000188486	H2AX	-0.325018	2.70195	-0.100451	0.827597	-0.331036	2.16413
ENSG00000055917	PUM2	-0.0576822	0.656747	0.0636605	1.7453	-0.188239	3.80568
ENSG00000125630	POLR1B	-0.0855983	3.036	0.0418573	2.64914	-0.125174	5.72099
ENSG00000164758	MED30	-0.030413	0.297672	0.11352	1.59992	-0.203247	3.52322
ENSG00000102900	NUP93	-0.174053	2.91828	0.0148439	0.338145	-0.199161	3.5898
ENSG00000158987	RAPGEF6	-0.169327	3.55258	-0.0110082	0.29311	-0.155173	4.60705
ENSG00000134398	ERN2	-0.136682	3.61583	0.0633815	1.74092	-0.173258	4.12057
ENSG00000108819	PPP1R9B	-0.129707	2.67112	0.0884967	2.21643	-0.193112	3.69414
ENSG00000053371	AKR7A2	-0.124913	2.86433	0.0621926	1.85374	-0.164732	4.32845
ENSG00000186260	MRTFB	-0.181947	3.3746	-0.0140448	0.1842	-0.191462	3.71899
ENSG00000103994	ZNF106	-0.291868	4.46333	0.0408118	0.681119	-0.208991	3.40138
ENSG00000137054	POLR1E	-0.0938166	2.6442	0.0221584	1.09708	-0.153871	4.61231
ENSG00000147130	ZMYM3	-0.0706573	0.28166	0.167201	0.880834	-0.297916	2.38055
ENSG00000093000	NUP50	-0.129119	2.76363	-0.0284347	1.88121	-0.133016	5.32125
ENSG00000106348	IMPDH1	-0.104051	1.4675	0.0747335	1.31746	-0.185006	3.82586
ENSG00000153574	RPIA	-0.174042	2.82625	-0.00493579	0.0733586	-0.194822	3.63252
ENSG00000239900	ADSL	-0.165064	4.70512	-0.0222108	1.41791	-0.140058	5.03727
ENSG00000100811	YY1	-0.206844	3.69321	-0.117604	3.32921	-0.168419	4.18886
ENSG00000131153	GINS2	-0.360704	2.4748	0.281501	2.37812	-0.398224	1.77093
ENSG00000173614	NMNAT1	-0.230429	1.74534	0.017046	0.146061	-0.230422	3.05937
ENSG00000112200	ZNF451	-0.190272	2.98305	-0.0122503	0.116276	-0.21214	3.32238
ENSG00000100425	BRD1	-0.164675	3.02336	0.00383445	0.0537436	-0.162446	4.3248
ENSG00000086589	RBM22	-0.144134	3.0442	0.0228253	0.540426	-0.192126	3.65448
ENSG00000049656; ENSG00000274811	CLPTM1L	-0.0771813	0.551751	0.109098	1.78625	-0.194764	3.59825
ENSG00000122034	GTF3A	-0.19684	2.9154	-0.0377805	0.446368	-0.231341	3.02208
ENSG00000163029	SMC6	-0.206283	5.6452	0.0233075	0.339651	-0.226956	3.07925
ENSG00000182973; ENSG00000291502	CNOT10	-0.0788989	1.60608	0.00654098	0.194417	-0.129732	5.38377
ENSG00000187257	RSBN1L	-0.17466	2.82833	0.015006	0.375774	-0.145695	4.79298
ENSG00000214022	REPIN1	-0.19473	2.70199	-0.0510795	0.776005	-0.207786	3.35847
ENSG00000172270	BSG	-0.229591	4.91259	-0.0402526	1.08214	-0.170046	4.10129
ENSG00000102910	LONP2	-0.112818	3.20876	0.0720072	2.59722	-0.171978	4.05451
ENSG00000155034	FBXL18	-0.00798651	0.159385	0.220337	3.20287	-0.194546	3.58228
ENSG00000130511	SSBP4	-0.769271	6.69162	-0.415043	3.02999	-0.341789	2.03898
ENSG00000117280	RAB29	-0.0258837	0.144874	0.143472	1.71594	-0.209605	3.32315
ENSG00000110344	UBE4A	-0.0865607	1.70046	0.0543176	1.78223	-0.147573	4.71095
ENSG00000173467	AGR3	-0.152821	4.17664	0.0690193	1.16251	-0.194364	3.5742
ENSG00000147400; ENSG00000292191	CETN2	-0.102957	0.868644	0.163809	1.61752	-0.239515	2.89965
ENSG00000135521	LTV1	-0.20294	3.37953	-0.156963	3.0728	-0.208562	3.32456
ENSG00000137822	TUBGCP4	-0.133267	1.65661	0.0314875	0.515068	-0.203752	3.40119
ENSG00000021776	AQR	-0.123613	2.53183	0.0880731	1.73343	-0.185841	3.72516
ENSG00000103510	KAT8	-0.247536	1.16968	-0.144223	2.06439	-0.207504	3.33389
ENSG00000109685	NSD2	-0.22298	3.02774	-0.0884823	0.890542	-0.256219	2.69813
ENSG00000197312	DDI2	-0.0962597	4.27685	0.0667387	1.72785	-0.17231	4.01056
ENSG00000139218	SCAF11	-0.131323	2.9639	0.0307926	0.873809	-0.158494	4.35995
ENSG00000175216	CKAP5	-0.100474	2.26408	0.0292551	0.847579	-0.14913	4.63166
ENSG00000162521	RBBP4	-0.232923	2.73564	0.0367716	0.596079	-0.21481	3.21366
ENSG00000093009	CDC45	-0.173936	1.27945	0.211306	1.24192	-0.335037	2.05956
ENSG00000141401	IMPA2	-0.317855	2.83439	0.03523	0.246781	-0.26266	2.62467
ENSG00000180329	CCDC43	-0.106887	2.60028	0.0882108	2.79694	-0.155488	4.43256
ENSG00000120699	EXOSC8	-0.163811	5.13092	-0.0224462	0.619741	-0.16516	4.16923
ENSG00000174684	B4GAT1	-0.246093	2.00293	0.0864121	1.26426	-0.255371	2.68685
ENSG00000135111	TBX3	-0.154156	2.09224	0.055945	0.66087	-0.223392	3.06689
ENSG00000151287	TEX30	-0.344298	2.63398	0.0674339	0.520025	-0.237296	2.87717
ENSG00000148484	RSU1	-0.0659812	2.76814	0.0813806	2.7137	-0.139008	4.90225
ENSG00000167842	MIS12	-0.221585	1.93763	0.132434	1.94355	-0.21386	3.18547
ENSG00000126562	WNK4	-0.322251	1.41061	-0.0556817	0.317514	-0.289129	2.35434
ENSG00000088808	PPP1R13B	-0.12668	1.19442	0.100314	0.80425	-0.264082	2.57693
ENSG00000162769	FLVCR1	-0.202676	2.69918	-0.0568691	1.06933	-0.193706	3.51222
ENSG00000106268	NUDT1	-0.203265	4.4037	0.0530157	1.383	-0.203351	3.34402
ENSG00000112282	MED23	-0.0662397	1.4548	0.124002	2.35807	-0.174722	3.88032
ENSG00000120915	EPHX2	-0.16939	6.00826	-0.0161384	0.621413	-0.158436	4.27668
ENSG00000135070	ISCA1	-0.122489	0.62995	0.204659	1.44123	-0.326891	2.07266
ENSG00000109911	ELP4	-0.123358	2.02929	0.0325412	0.517893	-0.189025	3.58191
ENSG00000138382	METTL5	-0.182584	2.46038	-0.0291025	0.381584	-0.193423	3.50037
ENSG00000173905	GOLIM4	-0.222293	2.6247	0.0202577	0.426736	-0.177235	3.81761
ENSG00000166123	GPT2	-0.138697	1.41586	0.0922381	0.917455	-0.185194	3.64488
ENSG00000122008	POLK	-0.194018	2.22317	-0.0526477	0.56838	-0.27476	2.45451
ENSG00000057757	PITHD1	-0.146676	2.18673	0.0937824	1.43343	-0.191317	3.52266
ENSG00000143756	FBXO28	-0.135293	2.05237	-0.0148375	0.413185	-0.183111	3.67754
ENSG00000130348	QRSL1	-0.0761723	2.79802	0.0526805	2.52925	-0.140551	4.78997
ENSG00000163159	VPS72	-0.21921	1.84248	0.0214474	0.240576	-0.231389	2.90943
ENSG00000079739	PGM1	-0.154984	4.11002	0.0160367	0.652156	-0.169795	3.96127
ENSG00000089220	PEBP1	-0.177371	3.25885	-0.0106432	0.372113	-0.138163	4.86067
ENSG00000107566	ERLIN1	-0.178152	3.97024	-0.0303438	1.04196	-0.175997	3.81536
ENSG00000109265	CRACD	-0.225554	1.51295	0.0529256	0.607039	-0.252077	2.66368
ENSG00000162419	GMEB1	-0.0811891	2.26517	0.00636742	0.116704	-0.181203	3.70314
ENSG00000147224	PRPS1	-0.149868	3.34446	0.0323554	1.5739	-0.17582	3.80867
ENSG00000154814	OXNAD1	-0.0929874	0.882687	0.0498248	2.07664	-0.162203	4.12107
ENSG00000117593	DARS2	-0.12636	3.36247	0.0115643	0.759858	-0.125323	5.33377
ENSG00000163320	CGGBP1	-0.102679	1.019	0.0767195	0.73812	-0.223358	2.99036
ENSG00000134690	CDCA8	-0.0832143	1.13081	0.170261	1.62967	-0.286331	2.32644
ENSG00000048991	R3HDM1	-0.175392	1.07825	0.0252351	0.161745	-0.261278	2.54384
ENSG00000196411	EPHB4	-0.180136	2.69414	0.0995203	3.00506	-0.169692	3.91258
ENSG00000197299	BLM	-0.0419725	0.625488	0.24582	3.5615	-0.210271	3.15708
ENSG00000168393	DTYMK	-0.146821	3.26397	0.024884	0.49415	-0.150831	4.39515
ENSG00000135372	NAT10	-0.115661	2.93117	0.00266205	0.0869329	-0.131519	5.03804
ENSG00000198920	KIAA0753	-0.215874	1.46301	0.0841735	0.64009	-0.251593	2.63326
ENSG00000186222	BLOC1S4	-0.079944	0.801366	0.100143	1.85462	-0.188107	3.52167
ENSG00000151929	BAG3	-0.00221971	0.021152	0.320936	4.31023	-0.224219	2.95403
ENSG00000147419	CCDC25	-0.22635	3.3047	-0.0179823	0.186318	-0.23818	2.77896
ENSG00000140990; ENSG00000291930	NDUFB10	-0.188278	3.70092	-0.00594818	0.119492	-0.168587	3.92604
ENSG00000159579	RSPRY1	-0.15617	0.577957	-0.0313413	0.111289	-0.371037	1.78158
ENSG00000163807; ENSG00000281665	KIAA1143	-0.231749	2.34976	0.0526037	0.56383	-0.223726	2.95458
ENSG00000117222	RBBP5	-0.1062	1.78916	0.0837459	1.46672	-0.181308	3.63783
ENSG00000197969	VPS13A	-0.174872	2.29173	-0.00684567	0.0765339	-0.187896	3.50722
ENSG00000126883	NUP214	-0.137707	2.79804	0.0407457	1.39916	-0.180898	3.63338
ENSG00000162607	USP1	-0.107556	1.41682	0.113074	1.35528	-0.253412	2.59127
ENSG00000176619	LMNB2	-0.176309	3.9199	-0.0504795	2.56544	-0.12854	5.0969
ENSG00000198887	SMC5	-0.141659	3.20203	0.074579	1.473	-0.182139	3.59615
ENSG00000185650	ZFP36L1	0.0290622	0.829256	0.333142	3.50858	-0.240282	2.7228
ENSG00000117399	CDC20	-0.110759	0.99673	-0.279881	4.34667	-0.235043	2.7827
ENSG00000143537	ADAM15	-0.110451	0.445702	0.198524	0.933425	-0.351223	1.85845
ENSG00000113441	LNPEP	-0.0618798	1.61396	0.0661779	2.53225	-0.130047	5.01405
ENSG00000125450	NUP85	-0.105727	2.92629	0.0476259	1.95012	-0.155583	4.18984
ENSG00000172922	RNASEH2C	-0.15626	2.05076	0.0772354	0.926426	-0.243407	2.67615
ENSG00000183570	PCBP3	-0.0716821	1.30798	0.085503	1.88817	-0.175466	3.70604
ENSG00000121892	PDS5A	-0.106789	2.17369	0.0162832	0.613125	-0.138094	4.70862
ENSG00000077097	TOP2B	-0.126213	3.66861	0.0104235	0.291233	-0.154154	4.21717
ENSG00000058729	RIOK2	-0.172849	3.564	-0.0912104	2.63524	-0.164844	3.93473
ENSG00000119514	GALNT12	-0.214322	3.31261	-0.0351216	2.06752	-0.145338	4.46259
ENSG00000163913	IFT122	-0.274367	3.22216	0.031636	0.20431	-0.24914	2.60321
ENSG00000159479	MED8	-0.116423	2.38602	0.0897704	2.9758	-0.173914	3.72181
ENSG00000141560	FN3KRP	-0.202261	4.51831	-0.00551528	0.1581	-0.137435	4.70676
ENSG00000096872	IFT74	-0.285785	3.57658	-0.108853	1.74871	-0.196718	3.28596
ENSG00000100348	TXN2	-0.126548	0.48208	0.152113	1.0534	-0.241531	2.67625
ENSG00000133265	HSPBP1	-0.215199	4.64651	-0.0684624	1.10233	-0.210328	3.07159
ENSG00000146858	ZC3HAV1L	-0.00087893	0.0064568	0.194295	1.72184	-0.274378	2.35343
ENSG00000112640	PPP2R5D	-0.171861	4.11661	-0.0504842	2.61185	-0.11955	5.40092
ENSG00000115364	MRPL19	-0.130968	2.35269	-0.006891	0.198131	-0.163668	3.94196
ENSG00000139684	ESD	-0.18145	2.69733	0.0435447	0.70265	-0.169349	3.80425
ENSG00000079819	EPB41L2	-0.236176	3.99821	-0.106946	2.79755	-0.156406	4.10249
ENSG00000122299	ZC3H7A	-0.0843667	1.0417	0.0460178	0.865623	-0.189165	3.37338
ENSG00000113161	HMGCR	-0.0497122	0.819795	0.140851	2.92644	-0.170348	3.74572
ENSG00000165475	CRYL1	-0.138935	3.87248	-0.0275047	1.4726	-0.128105	4.97994
ENSG00000143819	EPHX1	-0.134321	2.72684	0.0740409	1.52626	-0.216175	2.9511
ENSG00000160075	SSU72	-0.1831	3.64548	-0.0526704	1.48648	-0.155849	4.09231
ENSG00000099817	POLR2E	-0.130146	3.9147	-0.0161865	0.465644	-0.14762	4.32037
ENSG00000179051; ENSG00000281540	RCC2	-0.135379	4.36101	-0.0189611	0.778731	-0.132636	4.8055
ENSG00000151176	PLBD2	-0.0766048	1.82455	0.0933625	3.28965	-0.136717	4.65619
ENSG00000119421	NDUFA8	-0.164986	2.30537	0.024378	0.256009	-0.241428	2.63647
ENSG00000112159	MDN1	-0.120906	3.16776	0.0459462	1.45142	-0.176388	3.59628
ENSG00000164402	SEPTIN8	-0.139466	2.58854	0.00162065	0.0367548	-0.137478	4.61342
ENSG00000176386	CDC26	-0.417475	1.4736	-0.10672	0.333835	-0.308361	2.05666
ENSG00000076924	XAB2	-0.441074	1.75028	-0.356481	1.52821	-0.151302	4.1887
ENSG00000177303	CASKIN2	-0.285255	3.30955	-0.0536407	0.463668	-0.234721	2.69905
ENSG00000011295	TTC19	-0.102203	3.19088	0.0422989	1.55119	-0.164948	3.83168
ENSG00000121741	ZMYM2	-0.108797	1.85936	0.046259	1.00399	-0.172024	3.67306
ENSG00000152229	PSTPIP2	0.0197376	0.201015	0.352164	5.0631	-0.156654	4.03212
ENSG00000069248	NUP133	-0.105493	2.34251	0.0530777	1.57524	-0.168419	3.74864
ENSG00000116478	HDAC1	-0.152098	3.08138	0.012433	0.478587	-0.169632	3.72141
ENSG00000136518	ACTL6A	-0.189832	3.48083	-0.00481149	0.10619	-0.172597	3.65498
ENSG00000204356; ENSG00000206268; ENSG00000206357; ENSG00000229363; ENSG00000231044; ENSG00000233801	NELFE	-0.123644	2.38684	0.0233459	0.580128	-0.15932	3.95403
ENSG00000143878	RHOB	-0.198009	1.73623	0.090225	2.15193	-0.2212	2.84697
ENSG00000070882	OSBPL3	-0.0524669	2.223	0.12022	4.02981	-0.123627	5.09326
ENSG00000152082; ENSG00000292119	MZT2B	-0.150095	2.87949	0.0586405	1.28037	-0.174158	3.61345
ENSG00000163939	PBRM1	-0.119461	2.4333	0.0199955	0.300067	-0.159887	3.93543
ENSG00000149554	CHEK1	-0.342358	4.6822	-0.29958	3.71589	-0.260027	2.41727
ENSG00000196313	POM121	-0.0178411	0.112893	0.311978	2.66958	-0.232275	2.70351
ENSG00000102931	ARL2BP	-0.162784	2.15622	0.152684	1.69873	-0.212038	2.96139
ENSG00000047410	TPR	-0.112721	4.85189	0.00840238	0.469353	-0.119451	5.25409
ENSG00000135441	BLOC1S1	-0.281842	3.08025	-0.0347024	0.427912	-0.274347	2.28735
ENSG00000171861	MRM3	-0.175893	3.90161	-0.0237571	0.800839	-0.171645	3.65245
ENSG00000197771	MCMBP	-0.133293	3.01733	0.0676901	2.02471	-0.183429	3.41168
ENSG00000136682	ZNG1B	-0.151515	3.11292	0.0274786	0.988773	-0.15417	4.05513
ENSG00000139350	NEDD1	-0.151596	2.12604	0.123974	1.93105	-0.213482	2.92757
ENSG00000077348	EXOSC5	-0.0953933	1.11451	0.046943	1.35266	-0.158547	3.93935
ENSG00000185246	PRPF39	-0.116818	3.54735	0.0470028	1.92553	-0.170811	3.6518
ENSG00000116906	GNPAT	-0.166737	4.14059	0.0258866	0.504384	-0.198557	3.14082
ENSG00000119778	ATAD2B	-0.155423	2.18409	0.0717304	0.703277	-0.257056	2.42463
ENSG00000055163	CYFIP2	-0.0615324	0.69445	0.269481	3.47526	-0.236036	2.63998
ENSG00000117707	PROX1	0.0527111	0.791041	0.260699	4.39491	-0.132773	4.69117
ENSG00000103266	STUB1	-0.152778	4.07121	0.0250476	0.710919	-0.160514	3.87563
ENSG00000139343	SNRPF	-0.149172	5.02024	0.0435214	1.03315	-0.1731	3.59121
ENSG00000128944	KNSTRN	-0.243937	5.04385	-0.144886	2.1123	-0.212037	2.92454
ENSG00000108064	TFAM	-0.161631	3.74958	0.00389579	0.0690026	-0.165778	3.73657
ENSG00000134597	RBMX2	-0.0499496	0.661167	0.165445	1.96316	-0.179352	3.4418
ENSG00000137825	ITPKA	-0.00710428	0.0806885	0.205725	2.94142	-0.189855	3.25113
ENSG00000179588	ZFPM1	-0.226785	4.86508	0.060496	0.521982	-0.274078	2.25131
ENSG00000171467	ZNF318	-0.322557	3.12157	-0.0832007	0.983116	-0.181436	3.39505
ENSG00000033011	ALG1	-0.172816	3.03741	-0.0235674	0.38435	-0.196359	3.134
ENSG00000143158	MPC2	-0.177162	3.02168	-0.0135886	0.273478	-0.197893	3.10777
ENSG00000065615	CYB5R4	-0.0546898	0.452371	0.148616	2.06095	-0.20136	3.04891
ENSG00000020922	MRE11	-0.140064	4.29707	0.0307443	1.03704	-0.157611	3.8893
ENSG00000106591	MRPL32	-0.0765819	0.638188	0.0984177	1.16338	-0.223669	2.73839
ENSG00000073584	SMARCE1	-0.181148	2.87104	0.00254707	0.0557177	-0.211703	2.88013
ENSG00000154760	SLFN13	-0.0389589	0.599995	0.234954	2.61023	-0.190193	3.20174
ENSG00000182712	CMC4	-0.357774	2.63873	-0.00224921	0.0105525	-0.397058	1.53036
ENSG00000099385	BCL7C	-0.225278	3.10654	0.0671237	1.1177	-0.225998	2.68522
ENSG00000134193	REG4	-0.246557	1.81738	-0.0729092	0.669865	-0.206524	2.93775
ENSG00000111142	METAP2	-0.177444	3.62928	-0.0176456	0.252568	-0.191762	3.15675
ENSG00000169499	PLEKHA2	-0.252771	2.95812	0.0235019	0.151455	-0.239021	2.53201
ENSG00000181090	EHMT1	-0.17145	2.61941	-0.0366963	0.521388	-0.156897	3.85063
ENSG00000121274	TENT4B	-0.0952222	1.60781	0.0801385	1.59179	-0.172444	3.50105
ENSG00000090857	PDPR	-0.124816	2.64476	0.059044	1.68924	-0.19188	3.14632
ENSG00000164403	SHROOM1	-0.137596	1.88662	0.102494	1.45968	-0.204404	2.95191
ENSG00000160799	CCDC12	-0.10077	1.03944	0.0631787	0.725121	-0.212449	2.83858
ENSG00000114480	GBE1	-0.0292517	0.408449	0.215418	2.68387	-0.192836	3.12115
ENSG00000167522	ANKRD11	-0.142419	1.33484	0.0945957	0.738244	-0.251245	2.39193
ENSG00000173473	SMARCC1	-0.149481	4.54024	-0.00744495	0.134034	-0.17343	3.46442
ENSG00000213339	QTRT1	-0.0834185	3.72265	0.0825479	2.66763	-0.139529	4.30436
ENSG00000136111	TBC1D4	-0.201257	4.19034	-0.0419845	1.35983	-0.178355	3.36681
ENSG00000068654	POLR1A	-0.102529	2.65961	0.0512852	1.46974	-0.161658	3.70311
ENSG00000123154	WDR83	-0.181332	1.82166	0.0179366	0.203553	-0.183997	3.25137
ENSG00000146540	C7orf50	-0.0886542	2.53135	0.0365118	1.11608	-0.132903	4.49972
ENSG00000103152	MPG	-0.160295	2.92844	-0.067142	1.44145	-0.139561	4.27951
ENSG00000030066	NUP160	-0.0909978	1.74527	0.0285224	0.518708	-0.159384	3.7453
ENSG00000214530	STARD10	-0.103893	2.31929	0.0488881	1.0948	-0.13878	4.29825
ENSG00000165959	CLMN	-0.34098	1.71239	0.00470399	0.0173846	-0.348923	1.70933
ENSG00000198081	ZBTB14	-0.124189	1.58726	0.0113967	0.113016	-0.24922	2.38851
ENSG00000164253	WDR41	-0.292085	1.95	0.0489097	0.241267	-0.270467	2.20028
ENSG00000168884	TNIP2	-0.157591	1.51443	0.136479	1.24878	-0.238313	2.4961
ENSG00000131871	SELENOS	-0.160933	3.25146	0.0282569	0.759933	-0.182492	3.25819
ENSG00000016864	GLT8D1	-0.254346	3.47497	-0.154401	2.33186	-0.170688	3.47881
ENSG00000049883	PTCD2	-0.166973	0.615425	0.153769	0.644386	-0.340552	1.74337
ENSG00000103550	KNOP1	-0.102389	3.28974	0.0318881	1.10602	-0.1328	4.46606
ENSG00000078304	PPP2R5C	-0.110075	2.23145	0.0195312	0.405981	-0.140563	4.21625
ENSG00000079999	KEAP1	-0.115066	2.42803	0.0414731	0.664095	-0.194078	3.05302
ENSG00000112249	ASCC3	-0.0324408	0.627086	0.108593	3.33754	-0.134739	4.39665
ENSG00000130713	EXOSC2	-0.105396	2.3938	0.0695416	1.39568	-0.17906	3.30589
ENSG00000100227	POLDIP3	-0.105181	2.06464	0.00139799	0.0299612	-0.134083	4.40878
ENSG00000129317	PUS7L	0.0147744	0.0258027	0.0737666	0.512102	-0.245113	2.41102
ENSG00000143653	SCCPDH	-0.171203	2.9845	0.00936448	0.224869	-0.18289	3.22636
ENSG00000110717	NDUFS8	-0.117293	3.68349	0.081368	1.82206	-0.178635	3.30157
ENSG00000099203	TMED1	-0.146174	1.22656	0.0115721	0.172283	-0.231675	2.5454
ENSG00000173113	TRMT112	-0.184587	3.16842	-0.0401554	1.0209	-0.142986	4.12177
ENSG00000108468	CBX1	-0.200309	4.16175	-0.0141525	0.743208	-0.162533	3.62089
ENSG00000204128	C2orf72	-0.339476	2.33078	0.0112575	0.0649798	-0.230592	2.55182
ENSG00000185787	MORF4L1	-0.0643078	0.570642	0.0479249	0.725819	-0.199413	2.94947
ENSG00000116237	ICMT	-0.116079	1.55035	0.0150173	0.388204	-0.164735	3.56818
ENSG00000060688	SNRNP40	-0.114238	2.93848	-0.00837127	0.180755	-0.115845	5.07138
ENSG00000114054	PCCB	-0.120619	3.34505	0.0217232	0.809204	-0.148681	3.94878
ENSG00000071894; ENSG00000285049	CPSF1	-0.113918	3.90749	0.0340026	1.19505	-0.139039	4.22103
ENSG00000071794	HLTF	-0.193956	2.74866	-0.152407	2.4309	-0.181579	3.22873
ENSG00000149636	DSN1	-0.212713	2.20279	0.0898646	1.66156	-0.211039	2.77752
ENSG00000243943	ZNF512	-0.14035	3.0218	0.000280286	0.00320553	-0.20014	2.92701
ENSG00000123136	DDX39A	-0.105521	2.2574	-0.00073271	0.0141438	-0.147869	3.95675
ENSG00000186010	NDUFA13	-0.0751154	3.12405	0.0457746	2.82871	-0.115197	5.07831
ENSG00000197256	KANK2	-0.154884	1.99835	0.153845	1.6813	-0.23043	2.53446
ENSG00000130244	FAM98C	-0.0900138	2.27157	0.115093	2.29537	-0.21685	2.69141
ENSG00000107371	EXOSC3	-0.141297	1.99456	-0.00336855	0.0377794	-0.190454	3.05395
ENSG00000166965	RCCD1	-0.193341	2.40234	0.195019	2.40722	-0.257882	2.25459
ENSG00000100714	MTHFD1	-0.121311	5.28383	-0.00270071	0.161957	-0.108277	5.35029
ENSG00000137312; ENSG00000206379; ENSG00000206480; ENSG00000230143; ENSG00000232280	FLOT1	-0.168932	2.89969	-0.00895013	0.15985	-0.162846	3.55737
ENSG00000146067	FAM193B	-0.131907	0.823659	0.0647656	0.376456	-0.299385	1.93296
ENSG00000106244	PDAP1	-0.0986969	1.70124	0.029783	0.765045	-0.14204	4.07184
ENSG00000004487	KDM1A	-0.163334	3.25109	-0.0068026	0.124854	-0.151409	3.81856
ENSG00000137815	RTF1	-0.159364	4.55131	0.0214624	0.665306	-0.162235	3.56078
ENSG00000104129	DNAJC17	-0.131126	2.48454	0.00976599	0.199503	-0.130563	4.41934
ENSG00000149547	EI24	-0.154707	1.97878	0.0917762	1.06084	-0.196078	2.93714
ENSG00000141030	COPS3	-0.101224	2.24484	0.0255492	1.12698	-0.122562	4.69799
ENSG00000173137; ENSG00000285451	ADCK5	-0.119015	1.20779	0.101612	1.50985	-0.182774	3.14836
ENSG00000158526	TSR2	-0.188948	3.30044	0.0285003	0.566626	-0.180573	3.18305
ENSG00000142544	CTU1	-0.170291	2.46049	0.0199006	0.323726	-0.179943	3.18411
ENSG00000104497	SNX16	0.0317049	0.145149	0.164671	1.44133	-0.246843	2.32093
ENSG00000122547	EEPD1	-0.115035	1.56646	0.0804322	1.23021	-0.16592	3.45287
ENSG00000135862	LAMC1	0.0094405	0.184127	0.195515	3.87393	-0.135518	4.22524
ENSG00000241945	PWP2	-0.0658354	1.31584	0.0334828	1.33997	-0.139626	4.10079
ENSG00000166275	BORCS7	-0.0974818	1.45228	0.155175	2.03267	-0.214086	2.67057
ENSG00000121957	GPSM2	0.0234513	0.142559	0.0524066	1.00913	-0.198604	2.87312
ENSG00000288701	PRRC2B	0.00410789	0.0805884	0.207453	3.08578	-0.166416	3.42317
ENSG00000162377	COA7	-0.109922	1.80785	0.0111805	0.198464	-0.148525	3.83415
ENSG00000113456	RAD1	-0.112696	1.94915	0.0846575	1.36365	-0.205291	2.77185
ENSG00000169609	C15orf40	-0.182393	2.33814	0.0598325	0.586732	-0.235824	2.41104
ENSG00000067141	NEO1	-0.512413	3.93071	-0.424376	4.51819	-0.230328	2.46832
ENSG00000124370	MCEE	-0.0307772	0.184328	0.118388	1.5874	-0.192733	2.94964
ENSG00000286053	ASDURF	-0.0656867	0.733651	0.108566	2.10072	-0.163924	3.46706
ENSG00000075239	ACAT1	-0.158504	3.94321	0.0143342	0.485586	-0.146343	3.86355
ENSG00000088356	PDRG1	-0.0918604	1.4661	0.104363	2.2474	-0.17255	3.27568
ENSG00000185875	THNSL1	-0.160342	3.39868	0.0260988	0.434337	-0.184922	3.05628
ENSG00000174547	MRPL11	-0.119995	4.29982	0.0101522	0.309643	-0.128521	4.39689
ENSG00000198356	GET3	-0.143892	3.03627	0.0234454	0.497464	-0.172862	3.26491
ENSG00000182173	TSEN54	-0.103353	1.6607	0.0350163	1.12947	-0.150781	3.74217
ENSG00000163882	POLR2H	-0.0687281	0.99279	0.0901116	1.31911	-0.181783	3.10296
ENSG00000135698	MPHOSPH6	-0.144978	3.73651	0.0294605	0.426689	-0.186373	3.02562
ENSG00000224543	SNRPGP15	-0.149512	3.63803	0.015976	0.315541	-0.166035	3.39366
ENSG00000172831	CES2	-0.040865	1.11501	0.162662	3.42305	-0.170404	3.3041
ENSG00000100522	GNPNAT1	-0.140997	2.97849	0.0654955	1.21671	-0.193018	2.91161
ENSG00000057935	MTA3	-0.103893	1.60546	0.0899614	1.64757	-0.188706	2.97724
ENSG00000221978	CCNL2	-0.145248	0.825995	0.120655	1.06018	-0.256487	2.1871
ENSG00000075336	TIMM21	-0.169529	4.07755	0.0768455	1.96031	-0.194107	2.88496
ENSG00000101246	ARFRP1	-0.296659	2.47567	-0.0683498	0.8467	-0.220593	2.53602
ENSG00000132356	PRKAA1	-0.0658851	1.02225	0.0912944	1.92732	-0.149766	3.73127
ENSG00000189043	NDUFA4	-0.176575	3.05077	-0.0246416	0.54448	-0.164294	3.40066
ENSG00000157637	SLC38A10	-0.0844437	2.80121	0.0349867	0.892168	-0.147241	3.79442
ENSG00000185298	CCDC137	-0.107194	2.19437	-0.055372	1.30184	-0.154626	3.60899
ENSG00000152404	CWF19L2	-0.139241	1.77981	0.137211	0.957795	-0.261029	2.12895
ENSG00000140553	UNC45A	-0.106626	4.12698	0.00524269	0.228888	-0.116097	4.77455
ENSG00000174791	RIN1	0.0415107	1.32001	0.301005	3.67119	-0.193174	2.86882
ENSG00000115255	REEP6	-0.118216	1.6144	0.010489	0.196461	-0.125594	4.4122
ENSG00000072501	SMC1A	-0.0998488	2.96175	0.0332797	1.04678	-0.136484	4.05817
ENSG00000066926	FECH	-0.054179	1.97822	0.0674431	2.43129	-0.122614	4.51485
ENSG00000100836	PABPN1	-0.150668	3.35078	-0.0631218	1.97765	-0.122468	4.51686
ENSG00000102882	MAPK3	-0.171377	3.11895	-0.0231726	1.06291	-0.117085	4.72218
ENSG00000175387	SMAD2	-0.138727	2.20086	0.0325225	0.493439	-0.194486	2.84131
ENSG00000181192	DHTKD1	-0.171318	2.82004	-0.0146498	0.182839	-0.182743	3.02255
ENSG00000165238	WNK2	-0.191864	3.08036	0.0119729	0.156805	-0.156729	3.52024
ENSG00000104517	UBR5	-0.176844	2.46561	0.0378133	0.854238	-0.176013	3.13135
ENSG00000164902	PHAX	-0.0829046	2.94867	0.0480319	1.8432	-0.126754	4.34766
ENSG00000085719	CPNE3	-0.0768053	1.72086	0.0537787	3.24493	-0.127998	4.30476
ENSG00000125457	MIF4GD	-0.192615	2.3085	0.0198719	0.221989	-0.239346	2.30136
ENSG00000175105	ZNF654	-0.199852	1.46524	0.217739	1.53425	-0.229512	2.39989
ENSG00000167487	KLHL26	-0.0921347	0.81609	0.0806837	2.21809	-0.173337	3.17606
ENSG00000101290	CDS2	-0.154518	1.91623	0.0557922	1.0432	-0.216761	2.53931
ENSG00000106399	RPA3	-0.156697	2.22282	0.0790226	0.993676	-0.18839	2.92144
ENSG00000197323	TRIM33	-0.157004	4.09192	0.00808706	0.12669	-0.164232	3.35066
ENSG00000253729	PRKDC	-0.155903	4.48626	-0.0052104	0.10928	-0.156581	3.51407
ENSG00000100335	MIEF1	-0.245241	4.11575	-0.0549009	1.9621	-0.185727	2.96206
ENSG00000141002	TCF25	-0.0952822	0.84772	0.0411683	0.722311	-0.17005	3.22919
ENSG00000115946	PNO1	-0.0930514	1.26001	0.00220242	0.0224676	-0.184909	2.96922
ENSG00000157036	EXOG	-0.0648956	0.569665	0.128918	1.70408	-0.204763	2.67459
ENSG00000163378	EOGT	-0.166394	1.74203	0.0987074	1.05894	-0.248215	2.20589
ENSG00000091262; ENSG00000275331	ABCC6	-0.178746	0.958437	0.0285237	0.208181	-0.256114	2.13706
ENSG00000078687	TNRC6C	-0.27472	2.03522	-0.0374436	0.280775	-0.235093	2.3238
ENSG00000149657	LSM14B	-0.165846	3.78255	0.0144003	0.377114	-0.124325	4.39229
ENSG00000239306	RBM14	-0.106958	3.27252	0.0931929	3.47494	-0.11459	4.76355
ENSG00000104823; ENSG00000282853	ECH1	-0.17378	4.7118	-0.020355	0.883488	-0.13145	4.14554
ENSG00000132661	NXT1	-0.0897351	1.98549	0.0439384	2.00489	-0.174735	3.11181
ENSG00000168306	ACOX2	-0.187175	2.77558	0.0813977	1.16855	-0.190541	2.85293
ENSG00000183520	UTP11	-0.0893314	1.64118	0.00323247	0.0341268	-0.215341	2.52208
ENSG00000083535	PIBF1	-0.119541	2.04547	0.00767295	0.202611	-0.153199	3.54457
ENSG00000143363	PRUNE1	-0.154663	2.27695	0.0696232	1.16861	-0.155249	3.49569
ENSG00000058063	ATP11B	-0.0928737	1.14187	0.126131	1.53537	-0.199199	2.72241
ENSG00000118961	LDAH	-0.0838092	2.1245	0.0525025	2.39431	-0.127029	4.26704
ENSG00000119383	PTPA	-0.128733	2.53022	0.00443289	0.0829315	-0.11776	4.60253
ENSG00000092201	SUPT16H	-0.163023	4.15586	-0.00703444	0.148939	-0.170888	3.17117
ENSG00000125319	HROB	-0.160944	1.10202	0.239628	1.9203	-0.270626	2.00209
ENSG00000048740	CELF2	-0.12135	2.16105	0.0844974	1.45238	-0.178018	3.03985
ENSG00000206527	HACD2	-0.19522	3.52573	-0.0406486	1.63896	-0.145176	3.72267
ENSG00000184708	EIF4ENIF1	-0.09151	1.30432	0.0644551	1.59432	-0.188601	2.86247
ENSG00000143222	UFC1	-0.0925479	0.936006	0.0566106	1.37724	-0.148584	3.63232
ENSG00000164051	CCDC51	-0.101295	2.79792	0.0636867	2.85871	-0.144621	3.72527
ENSG00000242485	MRPL20	-0.123081	3.15401	-0.00906722	0.240688	-0.116211	4.63503
ENSG00000107262	BAG1	-0.11201	2.47559	0.0372245	2.20641	-0.143655	3.74813
ENSG00000130940	CASZ1	-0.114333	1.29489	0.164122	1.80883	-0.2223	2.4209
ENSG00000134480	CCNH	-0.107026	2.34769	0.0635008	1.29794	-0.154707	3.47803
ENSG00000161267; ENSG00000275544	BDH1	-0.14666	3.80742	-0.012159	0.5326	-0.136479	3.94204
ENSG00000146833	TRIM4	-0.0526804	0.960049	0.110418	2.0337	-0.156455	3.43805
ENSG00000197724	PHF2	-0.101407	2.13042	0.0509695	1.43883	-0.156565	3.43454
ENSG00000163389	POGLUT1	-0.115337	3.22703	0.0347501	0.732813	-0.162264	3.31097
ENSG00000116198	CEP104	-0.030524	0.0686496	0.27083	1.13507	-0.272468	1.96976
ENSG00000116750	UCHL5	-0.0945542	2.57857	0.0464268	1.94594	-0.123657	4.33622
ENSG00000175110	MRPS22	-0.0972413	3.23758	0.0224849	0.978799	-0.132787	4.0377
ENSG00000163125	RPRD2	-0.11029	3.05503	0.060293	1.84082	-0.152093	3.51089
ENSG00000168566	SNRNP48	-0.186376	3.62768	-0.016946	0.391723	-0.181171	2.94696
ENSG00000198453	ZNF568	-0.261495	1.95564	-0.223967	2.18655	-0.251467	2.12101
ENSG00000162076	FLYWCH2	-0.163733	5.22845	0.0499642	2.28864	-0.15834	3.36368
ENSG00000164818	DNAAF5	-0.105836	2.85853	-0.0551176	2.94625	-0.115872	4.59615
ENSG00000100722	ZC3H14	-0.134279	6.11355	0.0375566	0.840149	-0.1624	3.27778
ENSG00000174886; ENSG00000292058	NDUFA11	-0.0842449	1.72673	0.0735674	1.28012	-0.162973	3.2654
ENSG00000170364	SETMAR	-0.119431	2.83962	0.0673208	0.957928	-0.199616	2.66579
ENSG00000083307	GRHL2	-0.240512	2.86603	-0.0167634	0.191729	-0.200785	2.64798
ENSG00000075856	SART3	-0.11684	2.01406	0.0519919	1.00956	-0.180826	2.93984
ENSG00000086189	DIMT1	-0.113648	2.81139	-0.0292975	0.622147	-0.15661	3.38995
ENSG00000132554	RGS22	-0.342174	1.58758	-0.0449391	0.165283	-0.40099	1.32357
ENSG00000196367	TRRAP	-0.0956676	1.89012	0.0392056	0.667828	-0.145935	3.63662
ENSG00000113048	MRPS27	-0.115159	3.44879	0.0047005	0.119431	-0.119288	4.44634
ENSG00000107951	MTPAP	0.00676022	0.065533	0.0843877	1.91617	-0.125761	4.21505
ENSG00000140382	HMG20A	-0.0681783	1.34124	0.0487263	0.921764	-0.153332	3.45677
ENSG00000120254	MTHFD1L	-0.100245	2.12006	-0.0238586	0.86291	-0.119269	4.44357
ENSG00000131746	TNS4	0.141988	2.16554	0.0974546	3.05191	-0.130674	4.05005
ENSG00000153015	CWC27	-0.129596	1.30272	0.0636597	0.88797	-0.192059	2.75185
ENSG00000176248	ANAPC2	-0.0983453	1.98663	0.0658166	1.2942	-0.163496	3.23243
ENSG00000124207	CSE1L	-0.198325	3.23365	0.00358694	0.0357222	-0.217477	2.42792
ENSG00000159433	STARD9	-0.113993	1.20571	0.101631	0.813748	-0.201446	2.61833
ENSG00000091136	LAMB1	-0.185182	2.43242	0.00299193	0.0456308	-0.181772	2.9003
ENSG00000075568; ENSG00000291574	TMEM131	-0.0862834	0.953849	0.133185	1.89222	-0.186368	2.8284
ENSG00000023892	DEF6	-0.0235233	0.148172	0.161128	2.85253	-0.18337	2.87458
ENSG00000146282	RARS2	-0.0537059	0.557775	0.0260457	0.661591	-0.131394	4.00903
ENSG00000183431	SF3A3	-0.0793221	2.56677	0.0470924	1.52272	-0.144635	3.63701
ENSG00000088035	ALG6	-0.0849736	1.15495	0.121577	1.64922	-0.177545	2.95895
ENSG00000254505; ENSG00000285302	CHMP4A	-0.096793	1.64128	0.0380917	1.50997	-0.152655	3.44088
ENSG00000143476	DTL	-0.0157455	0.0973532	0.398486	2.63799	-0.224792	2.33604
ENSG00000167005	NUDT21	-0.129558	4.38269	-0.0239188	1.50172	-0.104895	4.99797
ENSG00000229833	PET100	-0.153528	1.64603	0.0223041	0.183843	-0.198756	2.63688
ENSG00000141447	OSBPL1A	-0.0783527	1.37584	0.094351	1.66238	-0.174908	2.99379
ENSG00000132953	XPO4	-0.0831739	2.27004	0.0242673	0.769454	-0.10724	4.88235
ENSG00000138614	INTS14	-0.0247584	0.232015	0.0443423	0.666513	-0.18954	2.76101
ENSG00000174842	GLMN	-0.0719591	1.80495	0.109199	3.51219	-0.145872	3.5866
ENSG00000146909	NOM1	-0.0786979	0.933782	0.0772751	1.47601	-0.186497	2.80272
ENSG00000178467	P4HTM	-0.072514	1.52064	0.0742444	1.70549	-0.145411	3.59426
ENSG00000100941	PNN	-0.075601	1.05432	0.00938187	0.226356	-0.131498	3.97282
ENSG00000108825; ENSG00000266967	AARSD1	-0.087274	1.65323	0.03939	1.39412	-0.148795	3.50964
ENSG00000162408	NOL9	-0.0710777	1.08621	0.0519861	0.698176	-0.148343	3.51642
ENSG00000169129	AFAP1L2	-0.124152	2.51584	0.0370997	0.64267	-0.156739	3.32556
ENSG00000109536; ENSG00000275145; ENSG00000283153; ENSG00000283630	FRG1	-0.131014	1.55357	-0.0146698	0.15993	-0.188151	2.76926
ENSG00000101447	FAM83D	-0.158359	1.09657	0.0331457	0.133043	-0.284291	1.83015
ENSG00000152422	XRCC4	-0.103661	2.23843	0.041528	1.58449	-0.137945	3.77151
ENSG00000100395	L3MBTL2	-0.273025	3.00561	0.0127843	0.0565903	-0.289312	1.79808
ENSG00000204611	ZNF616	-0.116901	2.30594	0.0240145	0.226801	-0.212881	2.44235
ENSG00000132780	NASP	-0.209589	2.07027	0.0390751	0.385099	-0.24021	2.16315
ENSG00000155561	NUP205	-0.0928954	3.39079	0.0302349	1.35335	-0.129598	4.00398
ENSG00000131373	HACL1	-0.115317	1.49497	0.0415206	0.566397	-0.185169	2.79829
ENSG00000143633	C1orf131	-0.169797	2.91292	-0.120901	2.24858	-0.178834	2.89469
ENSG00000145833	DDX46	-0.115671	3.99249	-0.0101083	0.447445	-0.115833	4.46279
ENSG00000188243	COMMD6	-0.198642	2.51497	0.0521054	0.609041	-0.184247	2.80486
ENSG00000027847	B4GALT7	0.00338999	0.0239171	0.0997955	1.66169	-0.178478	2.89266
ENSG00000166337	TAF10	-0.133062	1.16388	0.0985054	1.62089	-0.136423	3.77514
ENSG00000159423	ALDH4A1	-0.135683	4.47215	0.0730366	2.1318	-0.155511	3.31083
ENSG00000053900	ANAPC4	-0.118315	1.34921	0.0471224	0.834181	-0.176389	2.91536
ENSG00000175970	UNC119B	-0.126133	2.22929	0.109578	2.11454	-0.178878	2.87132
ENSG00000100170	SLC5A1	-0.31097	1.71559	-0.02874	0.130694	-0.342596	1.49823
ENSG00000166387	PPFIBP2	-0.140358	2.62635	-0.0108105	0.166122	-0.161824	3.17168
ENSG00000115241	PPM1G	-0.109669	3.43893	0.0155991	0.574297	-0.129371	3.96426
ENSG00000039123	MTREX	-0.103546	2.42256	-0.0142094	0.503685	-0.130329	3.93358
ENSG00000185551	NR2F2	-0.15622	2.03493	-0.0862222	1.49925	-0.154421	3.31761
ENSG00000155008	APOOL	-0.0810739	1.40235	0.106799	1.64311	-0.140717	3.63497
ENSG00000109654	TRIM2	-0.0986383	2.82333	0.00903022	0.201556	-0.135319	3.77811
ENSG00000163528	CHCHD4	-0.192579	0.968236	0.146431	0.460273	-0.412072	1.24043
ENSG00000108219	TSPAN14	-0.102699	1.09859	0.145575	1.36342	-0.180972	2.82431
ENSG00000158623	COPG2	-0.0545683	1.33503	0.0709228	1.90749	-0.126075	4.05206
ENSG00000066583	ISOC1	-0.13017	2.46093	0.00261687	0.0386192	-0.125367	4.07314
ENSG00000101189	MRGBP	-0.146882	1.24632	0.122892	1.17387	-0.166356	3.06518
ENSG00000147050	KDM6A	-0.0764727	0.737346	0.0612897	1.46671	-0.158906	3.20622
ENSG00000026508	CD44	-0.124992	1.69627	0.105674	1.07888	-0.210706	2.41543
ENSG00000163626	COX18	-0.0705251	1.03738	0.0545072	1.53962	-0.143817	3.5383
ENSG00000029639	TFB1M	-0.178586	2.78135	-0.0385996	0.488925	-0.204423	2.48834
ENSG00000131462	TUBG1	-0.0765929	1.8191	0.0937787	2.56577	-0.147192	3.45238
ENSG00000167862	MRPL58	-0.125131	2.58503	0.00293846	0.0567128	-0.141901	3.578
ENSG00000147874	HAUS6	-0.149482	3.06097	0.00899444	0.136392	-0.185384	2.73867
ENSG00000161618	ALDH16A1	-0.113504	2.95252	0.0369806	1.1092	-0.139787	3.63037
ENSG00000125755	SYMPK	-0.153682	3.01726	0.0263508	0.402584	-0.186375	2.71909
ENSG00000122512	PMS2	-0.170596	6.26365	-0.0115629	0.342159	-0.149917	3.37515
ENSG00000087269	NOP14	-0.107582	3.52235	-0.0625354	1.82285	-0.130212	3.87917
ENSG00000086827	ZW10	-0.103757	2.16894	0.0332202	1.08389	-0.14153	3.5636
ENSG00000115129	TP53I3	0.0152494	0.209207	0.275777	3.92525	-0.182452	2.76345
ENSG00000122126	OCRL	-0.102869	2.58708	0.0844882	2.04249	-0.134533	3.74644
ENSG00000121058	COIL	-0.143794	3.94994	0.0341954	0.580644	-0.171801	2.93273
ENSG00000196642	RABL6	-0.0965141	2.28147	0.0396137	0.805201	-0.169425	2.97026
ENSG00000117118	SDHB	-0.135277	3.07919	0.0223401	0.472992	-0.146185	3.44133
ENSG00000156697	UTP14A	-0.128252	3.26112	-0.112842	2.72704	-0.155063	3.24214
ENSG00000100292	HMOX1	-0.0876245	2.69473	0.147311	2.85945	-0.164436	3.05536
ENSG00000174442	ZWILCH	-0.129129	2.28676	0.0438465	0.986294	-0.148306	3.37715
ENSG00000015479	MATR3	-0.110081	2.96757	0.0216147	0.614865	-0.133737	3.74213
ENSG00000084092	NOA1	-0.184293	4.44658	-0.0397319	1.44018	-0.147748	3.38654
ENSG00000117480	FAAH	-0.168036	3.43898	0.021972	0.896449	-0.161608	3.0952
ENSG00000188807	TMEM201	-0.0373178	0.396414	0.0989209	2.32876	-0.121309	4.12286
ENSG00000136868	SLC31A1	-0.0906423	1.19548	0.0590194	0.93544	-0.167767	2.97954
ENSG00000157593	SLC35B2	-0.123088	2.48085	-0.00647696	0.161409	-0.144213	3.46512
ENSG00000137656	BUD13	-0.111295	0.929113	0.0830575	1.14867	-0.185467	2.69195
ENSG00000164687	FABP5	-0.237586	3.81582	-0.0785994	1.47209	-0.223237	2.23466
ENSG00000143416	SELENBP1	-0.0934744	2.56445	0.0190354	1.946	-0.0964509	5.16648
ENSG00000099821	POLRMT	-0.148057	3.37406	-0.00543355	0.105301	-0.149328	3.33414
ENSG00000087087	SRRT	-0.0997117	2.80065	-0.0119915	0.443759	-0.110529	4.50331
ENSG00000183814	LIN9	-0.198193	1.16363	0.0829352	0.640823	-0.321605	1.54738
ENSG00000139116	KIF21A	-0.104095	1.99972	0.0793386	1.59221	-0.150025	3.313
ENSG00000244462	RBM12	-0.0904371	1.95366	0.0540297	1.4684	-0.138696	3.58216
ENSG00000135446	CDK4	-0.120668	2.36507	0.00838134	0.130113	-0.135906	3.6536
ENSG00000149196	HIKESHI	-0.110983	0.529794	0.0266735	0.34326	-0.200133	2.47606
ENSG00000122085	MTERF4	-0.106171	1.86162	0.0608159	0.67805	-0.187931	2.63557
ENSG00000109184	DCUN1D4	-0.0770226	0.600959	0.0661063	1.17742	-0.200438	2.47056
ENSG00000169696	ASPSCR1	-0.103774	2.1087	0.0659603	1.29501	-0.15567	3.17954
ENSG00000075914	EXOSC7	-0.129761	1.75773	0.012859	0.16409	-0.181013	2.73072
ENSG00000168395	ING5	-0.0623916	0.583625	0.127137	1.33007	-0.209051	2.36102
ENSG00000182199	SHMT2	-0.0737323	3.80933	0.0141588	0.929985	-0.0928409	5.31598
ENSG00000139613	SMARCC2	-0.0768332	2.7334	0.0569993	1.87753	-0.130142	3.79171
ENSG00000149269	PAK1	-0.0570437	0.671207	0.031806	1.74895	-0.147372	3.34747
ENSG00000130731	METTL26	-0.0767654	0.789847	0.0594476	0.912613	-0.133355	3.69928
ENSG00000165650	PDZD8	-0.14092	2.02723	0.0156153	0.266787	-0.130566	3.77046
ENSG00000119638	NEK9	-0.12145	2.56977	0.0419764	0.803908	-0.137339	3.58297
ENSG00000147669	POLR2K	-0.108508	2.74482	-0.0134169	0.381223	-0.133452	3.67911
ENSG00000143252	SDHC	-0.131954	0.94573	-0.0508545	0.269811	-0.234995	2.08862
ENSG00000177189	RPS6KA3	-0.142076	3.49046	-0.0112116	0.379301	-0.139637	3.51285
ENSG00000175634	RPS6KB2	-0.127183	2.17052	0.0368574	0.772715	-0.12566	3.90272
ENSG00000101882	NKAP	-0.206146	2.26782	-0.0588446	0.759854	-0.186867	2.62423
ENSG00000111707	SUDS3	-0.142131	1.60213	0.00965397	0.0971372	-0.162612	3.01495
ENSG00000143149	ALDH9A1	-0.12054	3.31715	0.00711253	0.20369	-0.11081	4.42079
ENSG00000071243	ING3	-0.131826	1.2143	0.0886353	0.652921	-0.251887	1.94477
ENSG00000090020	SLC9A1	-0.0179965	0.12987	0.131956	1.54569	-0.185839	2.63448
ENSG00000131652	THOC6	-0.113374	3.02246	0.0241522	0.433826	-0.151399	3.23067
ENSG00000100897; ENSG00000284796	DCAF11	-0.105517	1.72171	0.0828956	1.44968	-0.158846	3.0718
ENSG00000105221	AKT2	-0.16706	1.58877	0.047437	0.348379	-0.251375	1.93852
ENSG00000053372	MRTO4	-0.0810817	2.40889	0.009837	0.321009	-0.137435	3.54555
ENSG00000093010	COMT	-0.152516	4.61898	0.0520655	1.52713	-0.156843	3.106
ENSG00000143742	SRP9	-0.221976	3.11917	-0.0320197	0.406784	-0.207371	2.34583
ENSG00000111642	CHD4	-0.14262	3.27831	-0.0305472	0.650614	-0.155516	3.1274
ENSG00000160783	PMF1	-0.215131	2.40223	0.072722	0.774936	-0.194038	2.50624
ENSG00000142230	SAE1	-0.158747	2.3642	-0.0248127	0.423381	-0.172442	2.81666
ENSG00000153147	SMARCA5	-0.105714	2.95897	-0.00143223	0.0464738	-0.130928	3.7083
ENSG00000184992	BRI3BP	-0.108563	3.23122	0.0208375	0.769097	-0.158599	3.05972
ENSG00000110844	PRPF40B	-0.145831	1.15394	0.177578	2.26112	-0.252135	1.9234
ENSG00000154743	TSEN2	-0.230446	1.84681	0.10478	1.14775	-0.241413	2.00737
ENSG00000067533	RRP15	-0.100345	2.35751	0.00598009	0.0973287	-0.150601	3.21674
ENSG00000065357	DGKA	0.128848	2.00283	0.392084	4.59001	-0.138364	3.49514
ENSG00000163655	GMPS	-0.16542	4.14977	-0.0161789	0.810161	-0.121943	3.96481
ENSG00000117419	ERI3	-0.156881	2.43373	-0.0114377	0.154618	-0.150437	3.21014
ENSG00000170854	RIOX2	-0.147913	3.14085	-0.021564	0.335931	-0.164986	2.92611
ENSG00000173898	SPTBN2	-0.112987	2.69336	0.048659	1.33847	-0.120387	4.00496
ENSG00000114113	RBP2	-0.241589	2.55416	-0.0570652	0.62813	-0.160299	3.00599
ENSG00000122642	FKBP9	-0.12249	3.29317	0.0186971	0.835266	-0.131147	3.66799
ENSG00000105379	ETFB	-0.0800136	2.53051	0.0512428	2.18138	-0.115533	4.16272
ENSG00000088682	COQ9	-0.119823	3.0783	0.0126261	0.213831	-0.144769	3.31819
ENSG00000183684	ALYREF	-0.160814	2.35787	-0.0432097	1.24994	-0.172561	2.77937
ENSG00000135540	NHSL1	-0.0426343	0.381168	0.100428	1.46305	-0.179726	2.66332
ENSG00000157212	PAXIP1	-0.0346888	0.604636	0.138385	2.46413	-0.158151	3.02557
ENSG00000160124	MIX23	-0.103018	3.88061	0.011937	0.208072	-0.145217	3.29088
ENSG00000164172	MOCS2	-0.399999	1.9746	-0.086897	0.408809	-0.212446	2.24665
ENSG00000184117	NIPSNAP1	-0.148442	2.58631	0.025435	0.508944	-0.158039	3.01767
ENSG00000167792	NDUFV1	-0.102444	3.13527	0.030721	1.4275	-0.115454	4.13022
ENSG00000170540	ARL6IP1	-0.168571	2.60107	-0.0479682	0.859955	-0.14432	3.30303
ENSG00000101997	CCDC22	-0.0551921	1.51488	0.0730934	2.12104	-0.118214	4.01011
ENSG00000120896	SORBS3	-0.168884	1.88769	-0.0296636	0.647518	-0.11595	4.08744
ENSG00000124659	TBCC	-0.111407	2.04054	0.0304061	1.10649	-0.104596	4.53023
ENSG00000001497	LAS1L	-0.138797	5.03431	0.00411955	0.0682348	-0.146872	3.22494
ENSG00000184162	NR2C2AP	-0.0856564	1.98326	0.0804568	2.24332	-0.137073	3.45216
ENSG00000077721	UBE2A	-0.105076	1.28597	0.0629628	0.939096	-0.176226	2.68161
ENSG00000124688	MAD2L1BP	-0.0157053	0.132559	0.0524674	1.38843	-0.132738	3.55868
ENSG00000177733	HNRNPA0	-0.207099	3.49031	-0.0966542	3.77153	-0.119287	3.95651
ENSG00000166171	DPCD	-0.0961994	2.58337	0.0574955	1.82742	-0.143672	3.27994
ENSG00000257743; ENSG00000278563	MGAM2	-0.141938	2.35715	0.00414153	0.0452434	-0.167085	2.82027
ENSG00000163694	RBM47	-0.0866651	2.70207	0.0193313	0.872609	-0.0977458	4.82004
ENSG00000102241	HTATSF1	-0.127947	2.81317	-0.0169086	0.419657	-0.134005	3.51459
ENSG00000091640	SPAG7	-0.0954834	3.24478	0.0217606	0.668036	-0.123832	3.79969
ENSG00000176022	B3GALT6	-0.0555869	0.30113	0.129825	1.63741	-0.225099	2.08945
ENSG00000115884	SDC1	-0.529945	2.48696	-0.222906	0.913455	-0.317856	1.47966
ENSG00000137168	PPIL1	-0.114587	3.06459	0.00847204	0.32553	-0.132613	3.54598
ENSG00000187741	FANCA	-0.174265	1.95537	0.16527	0.802079	-0.275731	1.70349
ENSG00000183576	SETD3	-0.0420326	0.342155	0.135683	2.26175	-0.178287	2.63321
ENSG00000118482	PHF3	-0.0716459	0.901643	0.0932753	1.44353	-0.154086	3.0442
ENSG00000143751	SDE2	-0.0525461	0.547242	0.0994585	1.36942	-0.15275	3.06964
ENSG00000023697	DERA	-0.0969993	3.24474	0.0251961	1.36875	-0.10538	4.4454
ENSG00000180228	PRKRA	-0.136572	4.39054	-0.00301857	0.134578	-0.120701	3.87982
ENSG00000143369	ECM1	-0.0334586	0.421229	0.153563	2.13148	-0.145345	3.21167
ENSG00000178104	PDE4DIP	-0.155974	3.48234	-0.00801754	0.16905	-0.131542	3.54479
ENSG00000100056	ESS2	-0.0043813	0.0199524	0.175367	2.00891	-0.161994	2.87768
ENSG00000124787	RPP40	-0.363958	1.43715	-0.0227899	0.0552037	-0.434435	1.0722
ENSG00000164494	PDSS2	-0.116553	1.52583	0.0399819	0.396391	-0.166192	2.79989
ENSG00000102805	CLN5	-0.0739447	1.2752	0.0741414	3.1215	-0.12447	3.73425
ENSG00000116353	MECR	-0.104564	1.6754	0.0727718	1.39738	-0.153713	3.02045
ENSG00000079134	THOC1	-0.079679	1.67494	0.0583183	1.62028	-0.134662	3.44554
ENSG00000092036	HAUS4	-0.177505	3.46584	0.0646398	1.0157	-0.160297	2.89396
ENSG00000099995	SF3A1	-0.113063	2.41187	0.0157871	0.319728	-0.148903	3.11322
ENSG00000111727	HCFC2	-0.0599603	0.390757	0.190333	1.75961	-0.17971	2.57576
ENSG00000041802	LSG1	-0.039132	1.31155	0.0234456	1.02615	-0.108451	4.26783
ENSG00000110713	NUP98	-0.0922915	3.20233	-0.0222421	2.01387	-0.0884746	5.22681
ENSG00000123144	TRIR	-0.0941469	0.650811	0.0594372	0.475757	-0.232551	1.9855
ENSG00000177239	MAN1B1	-0.138383	1.91864	0.0178178	0.548694	-0.124434	3.70882
ENSG00000151332	MBIP	-0.329806	1.27039	0.215032	0.920193	-0.263073	1.75071
ENSG00000137171	KLC4	-0.133687	3.01766	0.0279187	0.508963	-0.144129	3.19432
ENSG00000153107	ANAPC1	-0.124326	2.68511	0.00261391	0.0498692	-0.137504	3.34739
ENSG00000125885	MCM8	-0.133729	1.13959	0.0956042	1.75809	-0.169763	2.70758
ENSG00000166263	STXBP4	-0.196814	1.76291	0.0882039	0.719634	-0.216114	2.12615
ENSG00000152939; ENSG00000274671	MARVELD2	-0.0924102	2.10767	0.0809941	3.38464	-0.103497	4.43958
ENSG00000111605	CPSF6	-0.0989283	4.28118	-0.00297747	0.127967	-0.0994122	4.62175
ENSG00000003056	M6PR	-0.146211	3.44156	0.015552	0.211864	-0.146455	3.13352
ENSG00000256053	COA8	-0.14998	0.675663	0.0180512	0.113316	-0.200099	2.28998
ENSG00000178307	TMEM11	-0.118635	2.39585	-0.000593885	0.0139264	-0.142728	3.20751
ENSG00000145919	BOD1	-0.247212	0.943077	0.0901228	0.260298	-0.276132	1.65752
ENSG00000110063	DCPS	-0.0510693	3.33327	0.0918536	2.96788	-0.124743	3.668
ENSG00000101972	STAG2	-0.131047	2.80681	-0.0269644	1.00001	-0.141789	3.22655
ENSG00000146463	ZMYM4	-0.123301	1.1507	0.0141159	0.130316	-0.154413	2.96245
ENSG00000146963	LUC7L2	-0.136837	3.47822	-0.0261397	0.711172	-0.10304	4.43395
ENSG00000112578	BYSL	-0.0600646	2.34834	-0.0183648	0.826713	-0.122053	3.74145
ENSG00000176058	TPRN	-0.0814711	1.31889	0.025842	0.487526	-0.120144	3.7992
ENSG00000119711	ALDH6A1	-0.270398	2.70839	-0.127358	2.30857	-0.157616	2.8952
ENSG00000125482	TTF1	-0.00944872	0.0692075	0.131035	3.17053	-0.132488	3.43871
ENSG00000146007	ZMAT2	-0.175597	1.52798	-0.0167315	0.187826	-0.227275	2.00381
ENSG00000132382	MYBBP1A	-0.201767	4.58048	-0.0750758	2.02002	-0.143492	3.17072
ENSG00000124767	GLO1	-0.0655807	1.07044	0.136589	1.89359	-0.176032	2.58436
ENSG00000070761	CFAP20	-0.0357004	0.990647	0.108463	3.28774	-0.117903	3.85606
ENSG00000064102	INTS13	-0.143052	2.42635	-0.0270242	0.44153	-0.110099	4.12466
ENSG00000158941	CCAR2	-0.0953851	2.19195	0.00909905	0.272334	-0.116008	3.90774
ENSG00000145736; ENSG00000275045; ENSG00000276910	GTF2H2	-0.0917305	0.525926	0.00990231	0.0804212	-0.216291	2.09108
ENSG00000084463	WBP11	-0.181141	2.67797	-0.0168173	0.224711	-0.205202	2.20397
ENSG00000172977	KAT5	-0.17054	0.964857	0.198009	0.870384	-0.269613	1.67614
ENSG00000120800	UTP20	-0.140837	3.51109	-0.0762129	1.56038	-0.146742	3.07217
ENSG00000124333; ENSG00000292366	VAMP7	-0.0795628	2.05891	0.0619349	1.9067	-0.142406	3.16128
ENSG00000096063	SRPK1	-0.185603	4.52463	-0.0720652	2.04019	-0.124234	3.62311
ENSG00000113240	CLK4	-0.130918	2.78214	0.217345	2.50262	-0.203979	2.2057
ENSG00000099204	ABLIM1	-0.0568181	1.95863	0.0296579	1.5198	-0.0957662	4.69475
ENSG00000183048	SLC25A10	-0.138916	2.6085	0.0298393	0.697433	-0.146162	3.07542
ENSG00000149792	MRPL49	-0.11001	2.76045	0.0576888	2.07957	-0.126237	3.55936
ENSG00000140284	SLC27A2	-0.136978	2.62554	0.0346724	0.678633	-0.178352	2.51622
ENSG00000129315	CCNT1	-0.108185	2.00675	0.0786611	2.17868	-0.156777	2.86158
ENSG00000112561	TFEB	-0.0555415	0.545496	0.114246	1.1428	-0.213307	2.10182
ENSG00000099219	ERMP1	-0.160796	2.94755	0.0247807	0.579368	-0.163008	2.74902
ENSG00000142892	PIGK	-0.0855858	0.552444	0.127819	1.59184	-0.188191	2.38088
ENSG00000165704	HPRT1	-0.105717	1.64718	0.0463911	1.26512	-0.149249	3.00194
ENSG00000090273	NUDC	-0.147017	4.17298	-0.0269595	0.829779	-0.127603	3.5095
ENSG00000009307	CSDE1	-0.131049	4.01987	-0.0467807	1.77503	-0.116313	3.84978
ENSG00000184508	HDDC3	-0.103587	2.35705	0.0531594	1.50593	-0.119927	3.73349
ENSG00000103494	RPGRIP1L	-0.017067	0.0379439	0.19911	0.906759	-0.261549	1.70939
ENSG00000159210	SNF8	-0.0526019	1.27227	0.0609172	2.22392	-0.103775	4.30711
ENSG00000171953	ATPAF2	-0.0702583	0.852186	0.194019	1.81804	-0.203151	2.19691
ENSG00000187051	RPS19BP1	-0.208308	5.24601	-0.132626	1.34496	-0.208816	2.13423
ENSG00000136504	KAT7	-0.105608	1.07291	0.0768712	0.804985	-0.195554	2.27883
ENSG00000172766	NAA16	-0.104667	1.52104	0.0788855	2.31469	-0.168543	2.64367
ENSG00000198791	CNOT7	-0.14602	2.34294	0.0393302	0.59699	-0.18024	2.47197
ENSG00000145331	TRMT10A	-0.0403371	0.205903	0.0561233	0.553586	-0.182599	2.43876
ENSG00000061794	MRPS35	-0.118295	3.01694	-0.0226683	0.580395	-0.100569	4.42759
ENSG00000154380	ENAH	-0.22259	3.47583	-0.0671353	1.4061	-0.14327	3.10617
ENSG00000124782	RREB1	-0.0649447	0.760586	-0.00423977	0.0581948	-0.134381	3.31123
ENSG00000073050	XRCC1	-0.146433	3.47144	0.00488749	0.151738	-0.136717	3.25373
ENSG00000070018; ENSG00000281324	LRP6	-0.21048	1.70035	0.0310269	0.177043	-0.226464	1.96381
ENSG00000288488	SAMD1	-0.191376	1.95528	0.0419251	1.09151	-0.142236	3.12598
ENSG00000203667	COX20	-0.109283	2.7134	0.0435864	1.25868	-0.133286	3.33383
ENSG00000198951	NAGA	-0.112632	3.81519	0.0714011	1.58324	-0.148932	2.98075
ENSG00000126226	PCID2	-0.0993167	3.10946	0.0220614	0.78056	-0.124639	3.56065
ENSG00000122779	TRIM24	-0.177913	3.06942	-0.0361485	0.975755	-0.128376	3.45688
ENSG00000173145	NOC3L	-0.0421598	0.507325	0.0336898	0.835414	-0.133831	3.31449
ENSG00000134146	DPH6	0.0137521	0.055214	0.176791	3.2768	-0.155302	2.85551
ENSG00000108651	UTP6	-0.0601112	1.09328	0.039815	1.04437	-0.151209	2.93237
ENSG00000176531	PHLDB3	0.184035	1.50142	0.505981	2.78613	-0.221762	1.99842
ENSG00000148396	SEC16A	-0.0603114	1.55365	0.0629972	1.82862	-0.124052	3.56646
ENSG00000105321	CCDC9	-0.000142671	0.000997026	0.163482	2.14583	-0.156059	2.83476
ENSG00000126261	UBA2	-0.0979385	1.53038	0.0141984	0.574258	-0.141764	3.11755
ENSG00000005339	CREBBP	-0.0979818	0.516357	0.132282	1.78078	-0.194231	2.27355
ENSG00000161036	LRWD1	-0.104175	0.94425	0.0807584	1.25681	-0.164414	2.6852
ENSG00000168827	GFM1	-0.0889836	2.59066	0.0088655	0.236933	-0.116766	3.77956
ENSG00000129460	NGDN	-0.0674384	0.788998	0.07496	1.72526	-0.148507	2.97076
ENSG00000104613	INTS10	-0.0554507	0.538885	0.0838789	2.7472	-0.130817	3.37006
ENSG00000155463	OXA1L	-0.0943773	3.85488	0.00904329	0.406429	-0.106724	4.12551
ENSG00000171723	GPHN	-0.18225	2.43131	-0.00190395	0.0217982	-0.206418	2.12937
ENSG00000151502	VPS26B	-0.124001	2.83099	0.0658923	2.01088	-0.128647	3.41589
ENSG00000205978	NYNRIN	-0.201084	0.487078	-0.0048239	0.00907149	-0.397529	1.10498
ENSG00000123545	NDUFAF4	-0.116502	2.08213	0.0321939	0.49636	-0.130195	3.37325
ENSG00000075975	MKRN2	-0.126995	2.14933	-0.0356318	0.558264	-0.129779	3.38127
ENSG00000270170	NCBP2AS2	-0.0986599	0.720419	-0.0152294	0.0997096	-0.124118	3.53424
ENSG00000101146	RAE1	-0.0742177	1.15643	0.0575182	1.03629	-0.141605	3.09595
ENSG00000213923	CSNK1E	-0.0731868	1.03163	0.10419	1.9199	-0.159572	2.747
ENSG00000132680	KHDC4	-0.219695	2.49965	-0.0623414	1.90415	-0.158897	2.75567
ENSG00000164209	SLC25A46	-0.0509967	0.716141	0.0346103	1.44247	-0.116262	3.76571
ENSG00000139842	CUL4A	-0.0984161	2.56306	-0.0004929	0.0161004	-0.137745	3.17791
ENSG00000147854	UHRF2	-0.211076	3.01796	-0.0442727	0.676478	-0.14197	3.07994
ENSG00000132300	PTCD3	-0.0819711	2.11576	0.00496409	0.212055	-0.116387	3.75396
ENSG00000130349	MTRES1	-0.0497244	0.762867	0.0710642	1.98543	-0.13323	3.2784
ENSG00000108666	C17orf75	-0.0878267	0.788297	0.00649516	0.0595099	-0.140792	3.10127
ENSG00000111196	MAGOHB	-0.135541	2.28648	0.0173725	0.292909	-0.193976	2.2509
ENSG00000171824	EXOSC10	-0.108593	3.41783	0.018834	0.613482	-0.132942	3.28387
ENSG00000143499	SMYD2	-0.19375	3.20436	-0.0669172	2.43118	-0.166544	2.61945
ENSG00000100568	VTI1B	-0.123431	1.72617	0.013753	0.277794	-0.127206	3.42909
ENSG00000007923	DNAJC11	-0.0598814	1.56048	0.0265714	2.7048	-0.105716	4.12435
ENSG00000127946	HIP1	-0.0984591	1.54025	0.100563	1.8532	-0.20941	2.07953
ENSG00000130177	CDC16	-0.130054	3.75764	-0.0215964	1.31971	-0.102585	4.23943
ENSG00000122873	CISD1	-0.266215	2.98321	-0.00261856	0.0312994	-0.183139	2.37425
ENSG00000247077	PGAM5	-0.103765	2.26026	0.00969553	0.422576	-0.121686	3.57277
ENSG00000233493	TMEM238	-0.143522	2.64604	0.0118291	0.458354	-0.163023	2.66518
ENSG00000164754	RAD21	-0.096157	1.72199	0.0409962	0.845843	-0.131838	3.2948
ENSG00000163001	CFAP36	-0.236422	2.01182	0.0128941	0.0872547	-0.221683	1.95668
ENSG00000132330	SCLY	-0.0732129	1.8496	0.0849013	2.37581	-0.146634	2.95734
ENSG00000140830	TXNL4B	-0.0183596	0.144537	0.199209	2.15175	-0.131562	3.2959
ENSG00000162601	MYSM1	0.000467929	0.00254333	0.157426	1.08511	-0.236033	1.83657
ENSG00000110090	CPT1A	-0.145152	4.98558	-0.000769239	0.0121134	-0.14502	2.98661
ENSG00000101019	UQCC1	-0.120208	2.36372	0.0420378	0.544211	-0.161098	2.68824
ENSG00000119392	GLE1	-0.0707639	1.22388	0.0493051	1.04463	-0.153904	2.8122
ENSG00000196199	MPHOSPH8	-0.109659	1.55651	0.00557508	0.0735499	-0.167631	2.5808
ENSG00000100387	RBX1	-0.103068	1.28786	0.0515937	1.84011	-0.149816	2.88537
ENSG00000130725	UBE2M	-0.0686195	2.00323	0.0330186	2.14919	-0.0920082	4.69652
ENSG00000176783; ENSG00000284260	RUFY1	-0.0923887	1.85963	0.025035	1.51216	-0.120113	3.59618
ENSG00000177613	CSTF2T	-0.087138	1.01747	0.0522513	0.635542	-0.158086	2.73235
ENSG00000070814	TCOF1	-0.212154	4.78406	-0.110801	3.12534	-0.117739	3.66703
ENSG00000165097	KDM1B	-0.0748001	0.4599	0.059227	0.607353	-0.128577	3.35427
ENSG00000149089	APIP	-0.11286	2.81361	0.0379154	0.969019	-0.13272	3.24822
ENSG00000138756	BMP2K	-0.0817189	1.05957	0.136577	1.59863	-0.160224	2.68933
ENSG00000180357	ZNF609	-0.0767535	0.401493	0.117258	0.937571	-0.217033	1.98329
ENSG00000175550	DRAP1	-0.0851285	1.11089	0.0448254	0.577891	-0.167435	2.56972
ENSG00000136937	NCBP1	-0.132568	2.1182	-0.00567457	0.114982	-0.188364	2.28143
ENSG00000112245	PTP4A1	-0.107225	1.91112	-0.0634969	2.71647	-0.120812	3.55546
ENSG00000136280	CCM2	-0.00714874	0.0127198	0.240307	0.81034	-0.310165	1.38313
ENSG00000140395	SKIC8	-0.111283	1.97266	0.0306596	0.634969	-0.121288	3.53696
ENSG00000170638	TRABD	-0.0411338	0.621509	0.0923827	1.53336	-0.144019	2.97795
ENSG00000135972	MRPS9	-0.123728	3.00201	-0.0160067	0.740249	-0.137393	3.12142
ENSG00000101343	CRNKL1	-0.0292242	0.668909	0.0872151	1.82343	-0.134347	3.19135
ENSG00000173218	VANGL1	-0.0361744	0.321738	0.0431584	0.68674	-0.141428	3.03151
ENSG00000100075	SLC25A1	-0.120651	2.85967	-0.0061426	0.185334	-0.116943	3.6634
ENSG00000163960	UBXN7	-0.128263	2.31352	0.0108163	0.31991	-0.130423	3.28196
ENSG00000144791	LIMD1	-0.0937337	3.3931	-0.00578473	0.193947	-0.10148	4.21796
ENSG00000113593	PPWD1	-0.0967213	1.44696	0.0465085	1.0362	-0.141333	3.02562
ENSG00000080608	PUM3	-0.101754	2.39611	-0.114624	3.8395	-0.111644	3.82163
ENSG00000184967; ENSG00000288146	NOC4L	-0.07928	2.48421	-0.0507798	2.18803	-0.0988265	4.31465
ENSG00000100592	DAAM1	-0.2532	1.18261	-0.20104	1.18573	-0.192681	2.21177
ENSG00000166451; ENSG00000291964	CENPN	-0.092944	0.84485	0.125558	1.17604	-0.219793	1.93868
ENSG00000122692	SMU1	-0.10511	2.57387	0.0203422	0.382643	-0.136828	3.11291
ENSG00000160685	ZBTB7B	-0.0036765	0.0393984	0.191947	2.17002	-0.165678	2.5705
ENSG00000164930	FZD6	-0.127443	0.705049	0.401159	1.33237	-0.353433	1.20014
ENSG00000136451	VEZF1	-0.355995	3.25502	-0.10877	0.786596	-0.248315	1.7073
ENSG00000143493	INTS7	-0.0763885	3.93263	0.103603	2.84761	-0.128057	3.30762
ENSG00000248333	CDK11B	-0.0111962	0.239402	0.0735083	3.78846	-0.0875399	4.83332
ENSG00000173163	COMMD1	-0.0802195	1.80775	0.143309	1.3215	-0.192564	2.19713
ENSG00000235173	HGH1	-0.0675158	1.36739	0.014042	0.279669	-0.11742	3.60226
ENSG00000160796	NBEAL2	-0.0964079	2.8031	0.00490703	0.173	-0.107705	3.92411
ENSG00000152642	GPD1L	-0.1007	2.60079	-0.000197475	0.00478216	-0.108942	3.87797
ENSG00000182220	ATP6AP2	0.00820264	0.153816	0.285708	3.43753	-0.1581	2.66878
ENSG00000105656	ELL	0.0299524	0.526839	0.111536	3.87158	-0.135472	3.1141
ENSG00000074266	EED	-0.0904691	2.36018	0.124586	2.01136	-0.144258	2.92404
ENSG00000047579	DTNBP1	-0.278283	1.40096	-0.0261485	0.0749536	-0.366385	1.15115
ENSG00000127526	SLC35E1	0.0119513	0.069051	0.204878	1.82895	-0.144837	2.90903
ENSG00000115942	ORC2	-0.16975	1.94138	0.0299678	0.500337	-0.162403	2.593
ENSG00000162627	SNX7	-0.163308	2.20831	0.0395443	0.617652	-0.204585	2.05783
ENSG00000100796	PPP4R3A	-0.0851244	2.51991	0.0647615	1.83121	-0.15613	2.69646
ENSG00000137513	NARS2	-0.174244	2.0736	0.015356	0.17205	-0.157973	2.66327
ENSG00000183495	EP400	-0.208279	3.42885	0.0559471	0.274393	-0.242446	1.73455
ENSG00000108528	SLC25A11	-0.0739083	1.76358	0.0442205	1.76512	-0.113622	3.70112
ENSG00000101191	DIDO1	-0.0726742	2.49927	0.0567181	1.23792	-0.135535	3.10058
ENSG00000134375	TIMM17A	-0.0970848	0.610651	0.0550507	0.399951	-0.173481	2.42114
ENSG00000140455	USP3	-0.119567	2.73975	-0.045717	1.19669	-0.112319	3.73628
ENSG00000123737	EXOSC9	-0.105447	1.82429	0.0519485	0.89338	-0.185018	2.26809
ENSG00000169288	MRPL1	-0.105908	3.81465	-0.0120267	0.766544	-0.117985	3.55513
ENSG00000106305	AIMP2	-0.0897295	2.55777	-0.0683004	2.22585	-0.0760351	5.50517
ENSG00000063241	ISOC2	-0.0953336	1.0214	0.0583064	0.804142	-0.16741	2.49951
ENSG00000101126	ADNP	-0.145931	1.98673	-0.00798512	0.080742	-0.158601	2.63275
ENSG00000135002	RFK	-0.124035	1.7899	-0.0356627	0.70217	-0.171865	2.42109
ENSG00000167491	GATAD2A	-0.0634086	1.87784	0.0515374	4.09144	-0.130131	3.1949
ENSG00000170892; ENSG00000273896; ENSG00000274078; ENSG00000274129; ENSG00000274672; ENSG00000274796; ENSG00000275165; ENSG00000278605; ENSG00000278622; ENSG00000278712	TSEN34	-0.177522	4.04637	0.00196888	0.0219519	-0.17001	2.44384
ENSG00000148362	PAXX	-0.131937	3.67386	0.0421895	1.8618	-0.115524	3.59483
ENSG00000130520	LSM4	-0.106056	2.61488	-0.0290501	1.11466	-0.0913068	4.54522
ENSG00000123836	PFKFB2	-0.0515204	2.17327	0.0470388	1.92366	-0.0976446	4.24702
ENSG00000107164	FUBP3	-0.0674361	2.65795	-0.00905223	0.382102	-0.0750073	5.52822
ENSG00000013583	HEBP1	-0.0833869	1.48819	0.135724	2.68962	-0.153524	2.70073
ENSG00000196363	WDR5	-0.133003	1.59484	-0.075968	1.50639	-0.116099	3.57007
ENSG00000133657	ATP13A3	-0.0937185	1.22173	0.106424	0.811201	-0.20403	2.02552
ENSG00000108559	NUP88	-0.0818874	2.64019	0.00419155	0.0998085	-0.10444	3.95238
ENSG00000241973	PI4KA	-0.12419	1.89417	0.0323744	0.477265	-0.152912	2.69785
ENSG00000136158	SPRY2	-0.323951	4.15809	-0.144677	3.41631	-0.190998	2.15907
ENSG00000113318	MSH3	-0.0800021	1.66227	0.0169625	0.298795	-0.114881	3.58787
ENSG00000151718	WWC2	-0.381948	1.43613	-0.122139	0.316392	-0.42345	0.972132
ENSG00000134371	CDC73	-0.0629661	1.9432	0.0682453	2.712	-0.119113	3.45507
ENSG00000117479	SLC19A2	-0.0684178	0.505322	0.141834	1.22772	-0.29291	1.40402
ENSG00000006530; ENSG00000262327	AGK	-0.0703906	2.15124	0.0708175	3.78528	-0.129373	3.17127
ENSG00000148925	BTBD10	0.0327027	0.223886	0.348649	2.68415	-0.20921	1.95929
ENSG00000104442	ARMC1	-0.114282	2.00943	0.0207293	0.371061	-0.155243	2.64021
ENSG00000126698	DNAJC8	-0.123922	2.39802	0.0367032	0.599093	-0.151426	2.70308
ENSG00000089820	ARHGAP4	-0.00647666	0.0676287	0.131581	2.40842	-0.128373	3.18714
ENSG00000188690	UROS	-0.119241	1.57462	0.159721	1.50844	-0.20047	2.03903
ENSG00000163743	RCHY1	-0.144409	1.65613	-0.0643835	0.815231	-0.190135	2.14841
ENSG00000158321	AUTS2	-0.147865	2.64774	0.0362259	0.759443	-0.142135	2.8732
ENSG00000105364	MRPL4	-0.0710168	3.30104	0.0254204	1.25537	-0.103542	3.93967
ENSG00000114491	UMPS	-0.0715257	3.45313	0.0457656	1.86619	-0.106918	3.81509
ENSG00000182134	TDRKH	-0.147865	1.45227	0.103744	1.11647	-0.185707	2.19566
ENSG00000011347	SYT7	-0.0558502	0.321508	0.109219	1.99486	-0.145254	2.8042
ENSG00000116199	FAM20B	-0.0876397	1.32566	0.0737448	1.3181	-0.142304	2.85945
ENSG00000131375	CAPN7	-0.151763	3.47426	0.0484398	0.905193	-0.138858	2.92394
ENSG00000136699; ENSG00000292130	SMPD4	-0.116088	3.98062	0.0124616	0.284292	-0.116942	3.46548
ENSG00000085276	MECOM	-0.209343	1.80887	-0.0612309	0.437951	-0.198409	2.04249
ENSG00000175198	PCCA	-0.132592	3.96497	0.00972758	0.259126	-0.116857	3.45941
ENSG00000107745	MICU1	-0.0783616	1.21098	0.0825409	1.21735	-0.161766	2.49745
ENSG00000185238	PRMT3	-0.159952	3.11966	-0.0484615	1.454	-0.169574	2.37856
ENSG00000087206	UIMC1	-0.200573	3.94242	-0.132285	3.51994	-0.134388	2.99927
ENSG00000198700	IPO9	-0.121865	2.25929	0.0230441	0.623145	-0.150987	2.66867
ENSG00000257103; ENSG00000262860	LSM14A	-0.197813	3.57481	-0.0388079	0.587184	-0.203331	1.98067
ENSG00000140694; ENSG00000274829	PARN	-0.0826774	1.52407	0.037457	0.735473	-0.131584	3.0598
ENSG00000108406	DHX40	-0.137939	1.26386	0.057896	0.526654	-0.166822	2.41075
ENSG00000164885	CDK5	-0.0854667	3.99065	0.0447973	2.71882	-0.096599	4.15976
ENSG00000143727	ACP1	-0.177942	1.85204	-0.00359058	0.0268897	-0.218868	1.83587
ENSG00000044446	PHKA2	-0.136475	1.17812	0.0875153	0.652465	-0.198417	2.02417
ENSG00000184857	TMEM186	0.0163313	0.113469	0.158179	1.66351	-0.179045	2.24056
ENSG00000156471	PTDSS1	-0.0483847	0.920201	0.235528	2.74572	-0.147566	2.71754
ENSG00000072506	HSD17B10	-0.121633	3.79659	-0.0204647	0.606125	-0.108541	3.68813
ENSG00000162688	AGL	-0.0868351	2.51301	0.0555261	1.41615	-0.134446	2.97563
ENSG00000005187	ACSM3	-0.16958	2.46365	-0.0387827	0.749635	-0.126705	3.15677
ENSG00000075945	KIFAP3	-0.13546	3.18632	-0.0294442	0.318075	-0.194394	2.05638
ENSG00000203705	TATDN3	-0.119951	0.803538	0.129166	0.983437	-0.166873	2.39203
ENSG00000171017	LRRC8E	-0.0138435	0.12459	0.188324	4.46327	-0.119907	3.32703
ENSG00000145349	CAMK2D	-0.129776	3.87038	0.0171491	0.460535	-0.116264	3.4279
ENSG00000081051	AFP	-0.744119	1.43501	-0.23626	0.305403	-0.5177	0.769647
ENSG00000110723	EXPH5	-0.0863914	1.24035	0.121411	2.41313	-0.118489	3.3582
ENSG00000215193	PEX26	-0.154946	1.18968	0.0478842	0.800923	-0.141772	2.80627
ENSG00000233276	GPX1	-0.163445	2.02152	0.0497991	0.50582	-0.167753	2.37098
ENSG00000162441	LZIC	-0.12902	2.46171	-0.00165164	0.0344796	-0.169861	2.33678
ENSG00000155827	RNF20	-0.0579936	1.27664	0.0824299	2.50453	-0.121257	3.27097
ENSG00000088812	ATRN	-0.191355	2.70063	0.0163801	0.138085	-0.194595	2.03792
ENSG00000004766	VPS50	-0.0708884	1.50645	0.0256016	0.893173	-0.111063	3.56861
ENSG00000197417	SHPK	-0.100143	1.97563	0.0673359	1.29819	-0.139045	2.83846
ENSG00000158109	TPRG1L	-0.225186	3.11087	-0.0833885	1.63425	-0.148434	2.65851
ENSG00000167515	TRAPPC2L	-0.0987954	1.658	0.0445313	0.781835	-0.148495	2.65709
ENSG00000112584; ENSG00000275333	FAM120B	-0.103889	1.67168	0.124754	1.62244	-0.182319	2.16256
ENSG00000139428	MMAB	-0.0740383	1.83331	0.0600308	1.32785	-0.104572	3.77
ENSG00000180979	LRRC57	-0.0820261	1.71062	0.0496797	1.62346	-0.110544	3.55674
ENSG00000146247	PHIP	-0.11053	1.85031	0.0325985	0.464635	-0.148083	2.65476
ENSG00000082068	WDR70	-0.147431	4.57987	0.0118681	0.160565	-0.173018	2.26983
ENSG00000087263	OGFOD1	-0.0955061	2.10862	0.0064859	0.101816	-0.138334	2.83365
ENSG00000110367	DDX6	-0.0689222	1.87107	0.101654	2.19136	-0.134438	2.91237
ENSG00000160584	SIK3	-0.0613326	0.507555	0.0773979	0.702374	-0.17999	2.17445
ENSG00000100360	IFT27	-0.0446326	0.470517	0.176144	2.09441	-0.17581	2.22198
ENSG00000125246	CLYBL	-0.0867204	2.81454	0.0310687	1.70039	-0.0906993	4.30657
ENSG00000005156	LIG3	-0.153771	3.30474	-0.0284603	1.05713	-0.129316	3.02
ENSG00000116001	TIA1	-0.0986277	2.85712	0.0200145	0.361384	-0.140179	2.7856
ENSG00000115841	RMDN2	-0.0985416	1.18658	0.0662394	0.911866	-0.181243	2.15036
ENSG00000125676	THOC2	-0.0885968	1.88991	0.0392408	0.870343	-0.138	2.8213
ENSG00000171311	EXOSC1	-0.103163	4.01626	0.0319543	1.66095	-0.124484	3.12304
ENSG00000129250	KIF1C	-0.0918141	3.38765	0.0419647	0.922944	-0.122425	3.17411
ENSG00000130414	NDUFA10	-0.121789	3.79891	0.000612033	0.0136039	-0.116548	3.33319
ENSG00000162129	CLPB	-0.129776	4.99806	0.04214	2.8732	-0.109885	3.53257
ENSG00000186812	ZNF397	-0.0305426	0.157709	0.194511	1.53783	-0.20427	1.89981
ENSG00000134508	CABLES1	-0.153342	1.98878	-0.0124847	0.0976921	-0.167064	2.32161
ENSG00000064419	TNPO3	-0.135679	3.71389	-0.0412187	1.39209	-0.138043	2.80874
ENSG00000196365	LONP1	-0.054898	1.1524	0.0685192	2.06776	-0.120231	3.22291
ENSG00000141543; ENSG00000291508	EIF4A3	-0.0748404	3.76228	0.0255452	0.67279	-0.11718	3.30615
ENSG00000124406	ATP8A1	-0.0639384	1.18447	0.0567708	1.36459	-0.12325	3.1406
ENSG00000115561	CHMP3	-0.102692	1.32145	0.0815732	1.35556	-0.165529	2.33779
ENSG00000119596	YLPM1	-0.0760065	1.27498	0.0303097	0.605704	-0.122348	3.15901
ENSG00000172315	TP53RK	-0.131388	3.05416	0.0418535	1.49133	-0.119068	3.24131
ENSG00000176476	SGF29	-0.127294	2.02396	0.0412181	0.840684	-0.144829	2.66474
ENSG00000138231	DBR1	-0.0971577	2.09344	0.0451812	0.895241	-0.135832	2.84059
ENSG00000137074	APTX	-0.0414184	0.944661	0.116237	2.73683	-0.132457	2.90691
ENSG00000141646	SMAD4	-0.138499	2.52729	0.0296223	0.678064	-0.125886	3.05499
ENSG00000108788	MLX	-0.20863	1.13363	0.0569736	0.166918	-0.301326	1.27453
ENSG00000157326; ENSG00000284807	DHRS4	-0.108442	1.68793	0.0106956	0.406946	-0.11373	3.37276
ENSG00000088205	DDX18	-0.0768172	2.41706	-0.0193613	0.718698	-0.0688266	5.57177
ENSG00000170322	NFRKB	-0.0830275	0.612707	0.0856061	0.704076	-0.172017	2.22877
ENSG00000119397	CNTRL	-0.0400401	0.339698	0.145979	1.95729	-0.160508	2.38854
ENSG00000170448	NFXL1	-0.00718624	0.047092	0.0911299	1.3011	-0.140802	2.72261
ENSG00000117877	POLR1G	-0.095907	0.871039	0.0605645	0.297335	-0.225421	1.69995
ENSG00000196497; ENSG00000285248	IPO4	-0.0755952	2.38118	-0.00147853	0.0392613	-0.0850472	4.50262
ENSG00000130699	TAF4	-0.109592	2.28369	0.028896	0.301558	-0.153493	2.49424
ENSG00000165644	COMTD1	-0.114742	2.62469	0.040906	1.0165	-0.184228	2.07704
ENSG00000188739	RBM34	-0.104518	2.62131	0.0183284	0.278668	-0.151641	2.52183
ENSG00000139163	ETNK1	0.0143063	0.0888887	0.111834	1.40025	-0.155055	2.45886
ENSG00000179295	PTPN11	-0.0754906	2.72431	0.0144892	0.858432	-0.0601519	6.33758
ENSG00000155189; ENSG00000284980	AGPAT5	-0.0899475	2.0402	0.0224214	0.502939	-0.103254	3.69186
ENSG00000168653	NDUFS5	-0.140275	2.29769	0.0377693	0.616048	-0.178872	2.1283
ENSG00000241058	NSUN6	-0.1007	1.46011	0.0587025	0.717912	-0.172343	2.20584
ENSG00000154328; ENSG00000292286	NEIL2	-0.122894	2.81681	-0.0315589	0.416634	-0.14793	2.56678
ENSG00000157379; ENSG00000284868	DHRS1	-0.16232	3.48345	-0.075821	1.63011	-0.126312	3.00587
ENSG00000139977	NAA30	-0.0967286	2.39442	0.0429841	3.46474	-0.0930837	4.07661
ENSG00000183751; ENSG00000291938	TBL3	-0.0531598	1.01262	0.00466872	0.15369	-0.103378	3.66409
ENSG00000271079; ENSG00000285172	CTAGE15	0.0233643	0.0952413	0.167136	1.48431	-0.204316	1.85348
ENSG00000124535	WRNIP1	-0.118538	1.60348	0.0192737	0.442665	-0.125621	3.01333
ENSG00000126878	AIF1L	-0.0293932	0.301776	0.11213	3.80701	-0.112026	3.3788
ENSG00000137409	MTCH1	-0.0454388	1.43967	0.0759879	2.33191	-0.0964507	3.92373
ENSG00000111581	NUP107	-0.0969573	2.47028	0.018719	0.375709	-0.132699	2.84912
ENSG00000148835	TAF5	-0.27209	2.05992	-0.0758362	0.47463	-0.223047	1.69279
ENSG00000112110	MRPL18	-0.116979	3.50838	-0.0135002	0.307851	-0.143559	2.62698
ENSG00000072864; ENSG00000275911	NDE1	-0.123538	1.59996	0.167501	1.55082	-0.184524	2.04339
ENSG00000018510	AGPS	-0.0821818	3.25115	0.0362396	2.18386	-0.111471	3.38192
ENSG00000095485	CWF19L1	-0.0773583	2.05486	0.0530297	2.71716	-0.0994798	3.78955
ENSG00000166377	ATP9B	-0.102992	0.620195	0.118197	0.738616	-0.226191	1.66264
ENSG00000011485	PPP5C	-0.0933525	2.83479	0.0297229	1.14777	-0.1224	3.06793
ENSG00000157353	FCSK	-0.155086	2.24249	0.0412713	0.626906	-0.200168	1.87343
ENSG00000148688	RPP30	-0.123517	2.63958	0.0240931	0.405057	-0.121953	3.07467
ENSG00000272325	NUDT3	-0.15436	1.42091	-0.00906192	0.0656582	-0.15335	2.44438
ENSG00000162384	CZIB	-0.108232	2.44477	0.0507799	1.03506	-0.13887	2.69647
ENSG00000184831	APOO	-0.112751	3.11353	0.0576289	0.987838	-0.148991	2.51299
ENSG00000186132	C2orf76	0.00249013	0.0123101	0.189297	2.00462	-0.178914	2.09262
ENSG00000081026	MAGI3	-0.0684494	0.771669	-0.0202743	0.464521	-0.145878	2.56509
ENSG00000134744	TUT4	-0.276378	3.28081	0.11784	1.23532	-0.184972	2.02168
ENSG00000198265	HELZ	-0.0916307	0.985078	0.149413	1.7542	-0.138607	2.69738
ENSG00000168438	CDC40	-0.0833991	1.86336	0.0213494	0.554596	-0.121232	3.08242
ENSG00000166181	API5	-0.0871216	3.40029	0.0176752	0.860468	-0.0832731	4.48609
ENSG00000119640	ACYP1	-0.0423718	0.597055	0.104923	1.39456	-0.133867	2.78917
ENSG00000117054	ACADM	-0.0840988	3.74282	0.0765867	2.46801	-0.115061	3.24378
ENSG00000214753	HNRNPUL2	-0.111426	4.29951	-0.0228183	1.5054	-0.0946554	3.94277
ENSG00000138030	KHK	-0.191094	1.99482	-0.00413761	0.041266	-0.185406	2.01047
ENSG00000211460	TSN	-0.105527	3.2989	0.0135039	0.32696	-0.113495	3.27926
ENSG00000005007	UPF1	-0.0808907	2.73618	0.0240094	0.830291	-0.0941775	3.95163
ENSG00000181555	SETD2	-0.150039	2.43654	-0.0505563	0.541782	-0.176028	2.11344
ENSG00000169598	DFFB	-0.197064	2.43812	-0.0143076	0.201451	-0.143489	2.58983
ENSG00000244005	NFS1	-0.0615479	0.782649	0.0342309	0.81667	-0.120871	3.07316
ENSG00000100504	PYGL	-0.0950194	3.96674	0.0205918	2.21573	-0.103823	3.57688
ENSG00000204371; ENSG00000206376; ENSG00000227333; ENSG00000232045; ENSG00000236759; ENSG00000238134	EHMT2	-0.172269	3.93693	-0.0189652	0.472306	-0.124877	2.9738
ENSG00000163703	CRELD1	-0.110511	1.31206	-0.00409547	0.0273332	-0.190437	1.94924
ENSG00000156136	DCK	-0.0588051	1.22256	0.0917723	1.92342	-0.107876	3.44006
ENSG00000135457	TFCP2	-0.137081	2.59855	-0.0388763	0.710105	-0.128065	2.89106
ENSG00000204138	PHACTR4	-0.156207	2.04946	-0.0526347	0.379503	-0.216638	1.70713
ENSG00000028839	TBPL1	-0.221519	1.4691	-0.0490286	0.306804	-0.213399	1.73253
ENSG00000160917	CPSF4	-0.125563	1.40254	0.020823	0.246588	-0.154702	2.38916
ENSG00000068394; ENSG00000292204	GPKOW	-0.0743421	2.30269	0.0375882	1.09326	-0.123332	2.99656
ENSG00000130701	RBBP8NL	-0.248121	2.85053	0.0230046	0.413184	-0.17642	2.09462
ENSG00000189306	RRP7A	0.00583862	0.032319	0.0551688	0.921036	-0.161509	2.28689
ENSG00000180198	RCC1	-0.118692	2.95987	-0.00263669	0.0576013	-0.112185	3.28908
ENSG00000182093	GET1	-0.183377	0.485105	0.02163	0.0759733	-0.370596	0.995601
ENSG00000117528	ABCD3	-0.147577	2.48437	-0.00153505	0.0180207	-0.149039	2.46487
ENSG00000119013	NDUFB3	-0.125732	1.80055	-0.0162251	0.214296	-0.151148	2.42793
ENSG00000197111	PCBP2	-0.0597363	1.73403	-0.000367001	0.00796378	-0.0825007	4.4473
ENSG00000169258	GPRIN1	-0.171014	1.29501	0.14792	1.7953	-0.183499	1.99946
ENSG00000169919	GUSB	-0.106082	2.16222	0.0507821	0.968721	-0.132016	2.77709
ENSG00000143748	NVL	-0.0561022	1.18273	0.054519	1.20045	-0.123676	2.96217
ENSG00000127616	SMARCA4	-0.0998051	2.90185	-0.00938087	0.223283	-0.117075	3.12879
ENSG00000163002	NUP35	-0.0937438	2.17432	0.0580428	1.85724	-0.134796	2.71728
ENSG00000011638	LDAF1	0.216752	0.671276	0.355763	1.98789	-0.238365	1.53646
ENSG00000124541	RRP36	-0.0951601	1.06741	0.111424	1.07857	-0.18574	1.96982
ENSG00000171503	ETFDH	-0.141486	2.79689	0.0334671	0.858639	-0.122696	2.98089
ENSG00000164258	NDUFS4	-0.0758307	0.623393	0.0525578	0.746797	-0.17743	2.06036
ENSG00000137574	TGS1	-0.0130034	0.141022	0.173736	2.3283	-0.139026	2.62845
ENSG00000158042	MRPL17	-0.056082	1.10264	0.0468637	1.43294	-0.126788	2.88203
ENSG00000010256	UQCRC1	-0.113986	2.57008	0.0178311	0.546452	-0.103959	3.51398
ENSG00000183742	MACC1	-0.0189206	0.513105	0.0691554	2.22897	-0.0974986	3.74317
ENSG00000275700; ENSG00000276072	AATF	-0.00719313	0.0455318	0.149053	1.56858	-0.171217	2.13057
ENSG00000157992	KRTCAP3	-0.186839	1.43034	0.00551178	0.0445854	-0.168056	2.16804
ENSG00000033050	ABCF2	-0.0609031	2.3906	-0.0201568	0.740699	-0.0894554	4.06924
ENSG00000181929	PRKAG1	-0.0429431	0.602437	0.0588069	1.94352	-0.137033	2.65521
ENSG00000120158	RCL1	-0.0257459	0.544711	-0.0391274	1.45349	-0.0886867	4.09582
ENSG00000161847	RAVER1	-0.130905	3.1191	-0.010888	0.257937	-0.105489	3.44223
ENSG00000187778	MCRS1	-0.205741	1.5221	-0.0504246	0.854177	-0.179	2.02556
ENSG00000163872	YEATS2	-0.0703784	0.249975	0.0351318	0.13744	-0.264653	1.36951
ENSG00000186660	ZFP91	-0.0513149	0.541341	0.0687455	1.23866	-0.1359	2.66416
ENSG00000214026; ENSG00000288141	MRPL23	-0.0598117	1.17314	0.0559228	1.18303	-0.126079	2.87053
ENSG00000167112	TRUB2	-0.196987	1.34415	-0.0732948	0.726862	-0.172871	2.09223
ENSG00000110104	CCDC86	-0.0708794	3.37099	-0.0450195	1.63219	-0.117284	3.07937
ENSG00000116455	WDR77	-0.0669503	1.22284	0.0456846	1.69007	-0.124119	2.90547
ENSG00000116667	C1orf21	-0.0912452	0.341585	0.156598	0.592972	-0.253823	1.41957
ENSG00000100997	ABHD12	-0.0862592	2.31654	0.074344	1.75579	-0.109625	3.28434
ENSG00000126216	TUBGCP3	-0.0983854	2.32002	0.109222	2.44358	-0.129588	2.77644
ENSG00000136270	TBRG4	-0.12428	3.8198	-0.0618041	2.17358	-0.105912	3.39369
ENSG00000168172	HOOK3	-0.0608214	0.573285	0.0662493	0.953306	-0.152167	2.35726
ENSG00000134686	PHC2	-0.154118	1.54758	0.0492624	0.37295	-0.23771	1.5086
ENSG00000214253	FIS1	-0.103747	1.32221	-0.0228718	0.364432	-0.113648	3.15323
ENSG00000094880	CDC23	-0.0932735	2.3479	0.0343919	0.998034	-0.120493	2.97151
ENSG00000110442	COMMD9	-0.238056	1.67313	0.0437367	0.254265	-0.176052	2.03207
ENSG00000178028	DMAP1	-0.0863585	1.0672	0.0590392	0.931202	-0.143675	2.48857
ENSG00000185304	RGPD2	0.0232576	0.0562858	0.0251773	0.143352	-0.216799	1.64876
ENSG00000144040	SFXN5	0.00232205	0.0135555	0.149841	1.93225	-0.167555	2.13284
ENSG00000153201	RANBP2	-0.0696712	1.23432	0.0195056	0.593639	-0.121399	2.94171
ENSG00000169371	SNUPN	-0.0912045	1.58811	0.0248886	0.507472	-0.127388	2.8005
ENSG00000065150	IPO5	-0.104221	4.15601	-0.0411123	1.64123	-0.0958751	3.72085
ENSG00000197635	DPP4	-0.0423634	1.17156	0.0202899	1.47963	-0.0785733	4.53485
ENSG00000004059	ARF5	-0.0932151	2.03383	-0.00021681	0.0140981	-0.135775	2.62372
ENSG00000175029	CTBP2	-0.134801	5.25381	-0.0237822	0.997121	-0.101405	3.50319
ENSG00000070423	RNF126	-0.0103924	0.0433134	0.130656	0.910736	-0.204171	1.73693
ENSG00000125991	ERGIC3	-0.0795571	1.25529	0.0571906	1.04972	-0.144366	2.45625
ENSG00000143155	TIPRL	-0.137339	2.9993	-0.00739095	0.13588	-0.107185	3.30359
ENSG00000154229	PRKCA	-0.287855	2.19728	-0.0391513	0.176451	-0.284259	1.24387
ENSG00000132773	TOE1	0.00918088	0.0613046	0.101717	1.43394	-0.198923	1.77674
ENSG00000077235	GTF3C1	-0.0790098	2.06529	0.0609022	0.992209	-0.134865	2.6206
ENSG00000036549	ZZZ3	-0.156716	1.69258	0.00730203	0.0339816	-0.215733	1.63768
ENSG00000162775	RBM15	-0.0741391	1.18992	0.0429427	0.749908	-0.122094	2.88989
ENSG00000100479	POLE2	-0.0811556	1.24639	0.144831	1.16712	-0.202865	1.73861
ENSG00000172890	NADSYN1	0.0149074	0.095542	0.101909	3.26358	-0.0904342	3.88326
ENSG00000155393	HEATR3	-0.125466	1.61056	0.083063	1.07183	-0.176607	1.98644
ENSG00000104413	ESRP1	-0.231438	4.05648	-0.138279	2.40102	-0.130221	2.69345
ENSG00000198722	UNC13B	-0.101274	2.79562	0.0682805	1.11021	-0.156063	2.24247
ENSG00000163811	WDR43	-0.0273504	0.569135	0.0335362	1.39777	-0.0924814	3.77429
ENSG00000163104	SMARCAD1	-0.0174142	0.341217	0.114135	2.31182	-0.116144	3.00353
ENSG00000166557	TMED3	-0.158846	2.34003	-0.0319607	0.510022	-0.112517	3.09855
ENSG00000113448	PDE4D	-0.15387	3.29259	-0.0474927	1.10724	-0.148122	2.3529
ENSG00000101161	PRPF6	-0.0941556	3.45558	-0.0295034	1.46553	-0.0935839	3.71953
ENSG00000163344	PMVK	-0.0861641	3.13152	0.0356796	1.4573	-0.0883129	3.94132
ENSG00000149476	TKFC	-0.0987906	5.24224	0.0480372	1.99208	-0.114462	3.04046
ENSG00000052126	PLEKHA5	-0.0703899	1.66543	0.0288564	0.745205	-0.11301	3.07865
ENSG00000115947	ORC4	-0.118984	2.93928	0.0503016	1.10285	-0.129705	2.67993
ENSG00000117505	DR1	-0.110047	1.53432	0.0633397	0.890621	-0.131262	2.64783
ENSG00000011451	WIZ	-0.189619	2.64418	0.00078003	0.0119515	-0.132963	2.61346
ENSG00000127824	TUBA4A	-0.104497	4.02456	0.0125661	0.460882	-0.106723	3.25447
ENSG00000176410	DNAJC30	-0.0225027	0.367881	0.0445056	2.09308	-0.105364	3.29626
ENSG00000179222	MAGED1	-0.285523	2.20886	-0.156421	1.33981	-0.209643	1.65451
ENSG00000165392	WRN	-0.197477	1.9077	-0.0404852	0.369187	-0.170338	2.03451
ENSG00000198730	CTR9	-0.0569701	1.25116	0.0455756	1.52191	-0.119861	2.89025
ENSG00000137161	CNPY3	-0.0827848	2.39004	0.038656	0.706971	-0.121575	2.84899
ENSG00000172590	MRPL52	-0.054444	0.658326	0.0449111	1.02514	-0.119236	2.90481
ENSG00000141499	WRAP53	-0.0164915	0.168444	0.121442	1.70378	-0.147426	2.34893
ENSG00000164609	SLU7	0.00596662	0.0593524	0.103179	2.58591	-0.105112	3.29219
ENSG00000068024	HDAC4	-0.00811899	0.0831683	0.0999946	2.15976	-0.114381	3.02372
ENSG00000112592	TBP	-0.14643	1.23135	0.119707	1.03925	-0.245887	1.40616
ENSG00000129103	SUMF2	-0.0653843	1.39325	0.0634528	1.29072	-0.121164	2.85349
ENSG00000125484	GTF3C4	-0.078576	2.10214	0.0247288	0.90249	-0.0900029	3.83704
ENSG00000240563	L1RE1	-0.132688	3.38958	0.0524505	1.3438	-0.112071	3.07558
ENSG00000125901	MRPS26	-0.12041	2.08059	-0.0193184	0.448417	-0.115785	2.97426
ENSG00000115514	TXNDC9	-0.154026	1.64905	-0.0103127	0.0667295	-0.152347	2.25936
ENSG00000108848	LUC7L3	-0.112619	1.77625	-0.00672918	0.113321	-0.157391	2.1864
ENSG00000186687	LYRM7	-0.222979	2.53473	0.00847945	0.131104	-0.137645	2.49826
ENSG00000103653	CSK	-0.103643	3.02439	-0.0202019	0.664395	-0.0980132	3.50747
ENSG00000140307	GTF2A2	-0.0643526	1.13295	0.0531263	0.717617	-0.126651	2.71291
ENSG00000165689	ENTR1	-0.0374197	0.24385	0.126434	1.46093	-0.151038	2.27443
ENSG00000103811	CTSH	-0.137133	2.02239	0.0681546	1.12761	-0.116709	2.94158
ENSG00000128908	INO80	-0.118437	1.7339	-0.0134138	0.134832	-0.155572	2.20282
ENSG00000170234	PWWP2A	-0.00702046	0.0167128	0.120447	0.77037	-0.280975	1.21922
ENSG00000181396	OGFOD3	-0.100346	0.986335	0.00844138	0.0690552	-0.0851082	4.02387
ENSG00000142453	CARM1	-0.0343174	0.639035	0.0362547	1.3642	-0.100899	3.39184
ENSG00000185115; ENSG00000282130	NSMCE3	-0.0702386	2.5151	0.077962	1.94236	-0.138181	2.47663
ENSG00000154305	MIA3	-0.0410775	0.782028	0.0661659	1.4098	-0.129269	2.64328
ENSG00000082515	MRPL22	-0.0550602	1.14742	0.0453541	1.02047	-0.104456	3.2706
ENSG00000105298	CACTIN	-0.095407	1.30079	0.0590371	1.27714	-0.142298	2.39644
ENSG00000165494	PCF11	-0.0896367	1.41408	0.022456	0.32896	-0.138305	2.4647
ENSG00000143614; ENSG00000261992	GATAD2B	-0.134375	2.76069	0.0153667	0.157108	-0.141774	2.40327
ENSG00000006007	GDE1	-0.0884733	2.66231	0.0280095	0.487823	-0.135202	2.51251
ENSG00000165282	PIGO	-0.0982889	1.41005	-0.00317591	0.0349468	-0.114303	2.96924
ENSG00000141570	CBX8	-0.152354	1.37111	0.00466491	0.0283329	-0.138854	2.44421
ENSG00000086712	TXLNG	-0.0980171	1.37965	0.0058012	0.108148	-0.131074	2.5883
ENSG00000124575	H1-3	-0.368321	4.4079	-0.642607	7.34005	-0.12683	2.67237
ENSG00000165675	ENOX2	-0.180359	1.90518	-0.137913	1.76756	-0.174802	1.93682
ENSG00000087111	PIGS	-0.0901139	2.13323	0.0436634	1.07064	-0.122355	2.76701
ENSG00000170917	NUDT6	-0.154248	0.821082	0.117267	0.701966	-0.192805	1.75222
ENSG00000109861	CTSC	-0.146497	3.42619	0.0635844	1.70447	-0.133748	2.52576
ENSG00000158161	EYA3	-0.190572	2.75224	-0.000184569	0.0015805	-0.20839	1.62055
ENSG00000124795	DEK	-0.14398	3.3867	-0.0578585	2.77497	-0.116545	2.89136
ENSG00000103275	UBE2I	-0.105296	3.43872	-0.022135	0.805449	-0.0958803	3.51225
ENSG00000160877	NACC1	-0.093608	1.5534	0.0117369	0.367115	-0.13484	2.49439
ENSG00000198130	HIBCH	-0.108788	3.68718	0.0265439	0.924513	-0.0998084	3.35837
ENSG00000082516	GEMIN5	-0.112457	3.21479	-0.0340032	0.785245	-0.126474	2.65026
ENSG00000032742	IFT88	-0.158173	1.68106	-0.0148508	0.158744	-0.132231	2.53438
ENSG00000069998	HDHD5	-0.103173	4.46761	0.00471362	0.119491	-0.0955675	3.50622
ENSG00000092439	TRPM7	-0.0907486	0.946986	0.15082	2.30548	-0.208109	1.60972
ENSG00000175575	PAAF1	-0.113951	1.66347	0.0153135	0.220444	-0.140083	2.39133
ENSG00000185000; ENSG00000285482	DGAT1	-0.144321	2.87553	0.0287978	1.14283	-0.127098	2.63237
ENSG00000105618; ENSG00000274144; ENSG00000274651; ENSG00000274894; ENSG00000275117; ENSG00000275885; ENSG00000276421; ENSG00000277154; ENSG00000277707; ENSG00000277953	PRPF31	-0.0803445	1.48402	0.0074854	0.162772	-0.0899912	3.7167
ENSG00000084652	TXLNA	-0.0627333	3.50912	0.0254189	0.821637	-0.115232	2.897
ENSG00000136731	UGGT1	-0.073696	3.66126	0.0230527	2.01433	-0.0659161	5.05788
ENSG00000137871	ZNF280D	-0.116831	1.51432	-0.02526	0.275602	-0.150259	2.21868
ENSG00000136522	MRPL47	-0.0429752	0.604648	0.0513981	1.3391	-0.124233	2.68176
ENSG00000149262	INTS4	-0.0918684	1.64168	0.00421897	0.0573468	-0.0931041	3.57824
ENSG00000162231	NXF1	-0.038675	0.930158	0.0412562	1.62657	-0.104774	3.17919
ENSG00000135900	MRPL44	-0.0380821	0.56901	0.06232	2.42184	-0.0962703	3.45958
ENSG00000127955	GNAI1	-0.0783469	0.488916	0.168575	2.73996	-0.182588	1.82237
ENSG00000090432	MUL1	0.0937156	0.883014	0.147301	1.4773	-0.144704	2.29939
ENSG00000205981	DNAJC19	-0.153566	2.84491	-0.0160197	0.375964	-0.109561	3.03679
ENSG00000160007	ARHGAP35	-0.16234	3.08254	-0.0594291	1.15515	-0.127638	2.60454
ENSG00000100266	PACSIN2	-0.0817927	3.14855	0.00417503	0.121287	-0.104896	3.16886
ENSG00000162482	AKR7A3	-0.0962516	3.22346	0.00368616	0.0967569	-0.0857262	3.8761
ENSG00000103061	SLC7A6OS	-0.0300658	0.326961	0.066259	1.0184	-0.13835	2.40108
ENSG00000005486	RHBDD2	-0.188644	3.17819	-0.0166695	0.321204	-0.136875	2.42591
ENSG00000109084	TMEM97	-0.155893	1.72562	-0.0176347	0.182248	-0.162514	2.04246
ENSG00000123636	BAZ2B	-0.0326466	0.354153	0.12538	1.85453	-0.138036	2.40453
ENSG00000006625	GGCT	-0.120317	3.52305	0.0223493	0.85844	-0.107908	3.07319
ENSG00000090861	AARS1	-0.078929	2.86648	-0.00107189	0.059533	-0.0785199	4.22257
ENSG00000119203	CPSF3	-0.103639	2.03076	0.0489403	1.60466	-0.138595	2.3909
ENSG00000148334	PTGES2	-0.115717	3.33673	-0.0312627	1.51199	-0.0943686	3.50833
ENSG00000109534	GAR1	-0.0543731	0.505695	0.0572399	0.727182	-0.136791	2.41825
ENSG00000107833	NPM3	-0.0659357	0.724696	0.0443575	0.775153	-0.127611	2.58939
ENSG00000148358	GPR107	-0.129222	3.12829	0.0194682	0.383993	-0.126796	2.6029
ENSG00000151690	MFSD6	-0.122617	2.69432	0.00817103	0.216636	-0.16414	2.00934
ENSG00000187676	B3GLCT	-0.0255165	0.239001	0.10415	1.15039	-0.133053	2.4729
ENSG00000204316	MRPL38	-0.0417659	0.85285	0.0775339	2.08254	-0.111228	2.95692
ENSG00000232119	MCTS1	-0.0883424	1.87015	-0.00732836	0.335855	-0.0941849	3.48581
ENSG00000115486	GGCX	-0.150985	0.57133	0.0992958	0.631303	-0.257721	1.27342
ENSG00000083635	NUFIP1	-0.166019	2.45329	0.0149628	0.157393	-0.198817	1.64779
ENSG00000164190	NIPBL	-0.0546897	0.859017	0.0530631	0.808403	-0.134866	2.42561
ENSG00000163605	PPP4R2	-0.0124801	0.153053	0.0972019	2.34057	-0.112062	2.91862
ENSG00000171634	BPTF	-0.0892782	2.49391	0.0397954	0.650744	-0.127382	2.56709
ENSG00000132792	CTNNBL1	-0.0482844	0.440824	0.0515037	1.04063	-0.116299	2.81163
ENSG00000204822	MRPL53	-0.0435692	0.31703	0.0870505	1.109	-0.15309	2.13404
ENSG00000054219	LY75	-0.136817	3.12347	-0.0437693	0.971864	-0.117965	2.76937
ENSG00000278259; ENSG00000278372	MYO19	-0.0156369	0.110289	0.203113	3.14221	-0.152972	2.13546
ENSG00000141985	SH3GL1	0.00709066	0.0740686	0.121591	4.11779	-0.100702	3.23793
ENSG00000138442	WDR12	-0.108827	3.14995	-0.0228801	0.756616	-0.0913178	3.56874
ENSG00000106682	EIF4H	-0.0981377	3.49084	-0.0103576	0.371846	-0.0893066	3.64256
ENSG00000171453	POLR1C	-0.0921072	3.12569	0.0199319	0.482239	-0.104594	3.11001
ENSG00000132591	ERAL1	-0.0934885	3.08659	0.00973892	0.275331	-0.101869	3.18853
ENSG00000100580	TMED8	-0.0680043	0.415706	0.172413	2.71934	-0.168637	1.92473
ENSG00000102763	VWA8	-0.078445	2.46619	0.0191162	0.437451	-0.105152	3.08655
ENSG00000128928	IVD	-0.105798	3.11797	-0.0073171	0.30069	-0.0905142	3.58402
ENSG00000179271	GADD45GIP1	-0.0512809	0.775717	0.0426591	0.857745	-0.11286	2.87397
ENSG00000104886	PLEKHJ1	-0.128299	1.26114	0.0538619	0.297839	-0.212089	1.52734
ENSG00000165912	PACSIN3	-0.0320596	0.127229	0.177129	1.93526	-0.157678	2.0534
ENSG00000163930	BAP1	-0.142554	1.18125	0.0263008	0.210739	-0.194014	1.66819
ENSG00000168916	ZNF608	-0.426455	2.96515	-0.21197	1.71816	-0.23281	1.38964
ENSG00000164898	FMC1	-0.153887	1.19253	-0.0514254	0.481654	-0.154518	2.09312
ENSG00000183978	COA3	-0.10144	2.42835	0.0526609	0.984647	-0.135812	2.38129
ENSG00000181029	TRAPPC5	-0.0296983	0.409185	0.0970229	1.35255	-0.122886	2.63153
ENSG00000161048; ENSG00000275723	NAPEPLD	0.0102365	0.113173	0.0932454	1.12065	-0.192856	1.67671
ENSG00000022277	RTF2	-0.130951	1.0431	-0.0122714	0.0802853	-0.199421	1.61965
ENSG00000105176	URI1	-0.1032	3.85382	0.0456529	1.04098	-0.123681	2.60828
ENSG00000223496	EXOSC6	-0.130861	2.60005	0.0351999	1.08981	-0.124372	2.59176
ENSG00000137814	HAUS2	-0.146727	1.06735	0.0398537	0.346078	-0.160028	2.01371
ENSG00000136854	STXBP1	-0.0132244	0.125027	0.126345	2.57278	-0.125251	2.57243
ENSG00000198836	OPA1	-0.0787058	2.03553	-0.0031268	0.123371	-0.093302	3.44438
ENSG00000145388	METTL14	-0.0695237	0.718153	0.0900676	0.936459	-0.185516	1.7305
ENSG00000109586	GALNT7	-0.0701484	2.59046	0.0511723	4.55035	-0.113293	2.83298
ENSG00000141759	TXNL4A	-0.0852404	1.24305	0.0557551	1.03922	-0.160439	1.99999
ENSG00000173933	RBM4	-0.109172	3.01292	0.0940359	3.90009	-0.105313	3.0464
ENSG00000077264	PAK3	-0.112015	1.16526	0.00483087	0.0312998	-0.162245	1.97643
ENSG00000147853	AK3	-0.142443	3.5229	0.00349698	0.0449604	-0.123265	2.60116
ENSG00000124172	ATP5F1E	-0.0943609	2.02229	-0.018102	0.399258	-0.122387	2.61881
ENSG00000076554	TPD52	-0.119952	2.43672	0.00505886	0.0817001	-0.120693	2.65403
ENSG00000167118	URM1	-0.143239	0.507598	0.0709361	0.241509	-0.201245	1.59066
ENSG00000176623	RMDN1	-0.0352614	0.656494	0.0897846	3.45354	-0.122015	2.62237
ENSG00000139433	GLTP	-0.0726376	1.98366	0.14117	3.4351	-0.129078	2.47824
ENSG00000173674	EIF1AX	-0.0392573	0.56376	-0.00629967	0.117025	-0.123566	2.57875
ENSG00000197785	ATAD3A	-0.0378086	1.90961	0.0078342	0.555936	-0.0668409	4.75899
ENSG00000137502	RAB30	-0.0669759	0.939282	0.179107	1.87663	-0.159166	1.99747
ENSG00000165271	NOL6	-0.0617955	3.70088	0.00878597	0.159217	-0.108758	2.92278
ENSG00000106443	PHF14	-0.112312	1.16351	-0.0293004	0.34335	-0.128374	2.47417
ENSG00000196743	GM2A	-0.0218858	0.257501	0.175065	2.78836	-0.125331	2.53187
ENSG00000092054	MYH7	0.0958748	0.557538	0.24046	1.08403	-0.255418	1.24059
ENSG00000090470	PDCD7	-0.0646038	1.03172	0.0541044	1.01928	-0.136663	2.31791
ENSG00000048028	USP28	-0.0905266	0.938146	0.0243213	0.269097	-0.118114	2.68081
ENSG00000108578	BLMH	-0.171499	3.07784	-0.00499888	0.0693292	-0.117698	2.68339
ENSG00000089050	RBBP9	-0.0935165	2.25541	0.067053	1.05133	-0.155106	2.03474
ENSG00000006047; ENSG00000288504	YBX2	-0.164049	1.05568	0.0947563	0.791834	-0.237334	1.32924
ENSG00000168872	DDX19A	-0.0263838	0.565397	0.0495368	1.80496	-0.0926897	3.39815
ENSG00000172216	CEBPB	0.113766	1.44584	0.227194	3.03896	-0.105887	2.97379
ENSG00000181991	MRPS11	-0.119221	1.03473	0.0172619	0.148587	-0.165827	1.89267
ENSG00000125686	MED1	-0.138231	1.86156	0.0587383	0.499477	-0.152403	2.058
ENSG00000141994	DUS3L	-0.0294936	0.40149	0.0861963	1.51926	-0.124831	2.50782
ENSG00000131238	PPT1	-0.160579	3.06836	-0.0519502	1.41754	-0.10089	3.09908
ENSG00000105619; ENSG00000273833; ENSG00000274073; ENSG00000275086; ENSG00000276022; ENSG00000276263; ENSG00000276296; ENSG00000276323; ENSG00000276504; ENSG00000278161	TFPT	0.135917	0.478014	0.142449	0.858803	-0.207561	1.5052
ENSG00000127914	AKAP9	-0.0461454	2.17015	0.0926326	1.83115	-0.117917	2.64688
ENSG00000002822	MAD1L1	-0.0490498	1.65353	0.0348013	1.34806	-0.0779819	3.99696
ENSG00000113722	CDX1	-0.197599	2.57238	-0.102483	2.00472	-0.134244	2.32058
ENSG00000265241	RBM8A	-0.142556	2.88452	-0.0500111	1.67554	-0.122495	2.54301
ENSG00000160201	U2AF1	-0.0964515	1.51568	0.00996688	0.172235	-0.116846	2.66507
ENSG00000143554; ENSG00000263163	SLC27A3	-0.0782112	0.88477	0.0973885	1.4392	-0.143387	2.16372
ENSG00000075213	SEMA3A	-0.0538533	0.897896	0.0968082	0.804297	-0.167052	1.85231
ENSG00000217930; ENSG00000282228	PAM16	-0.0871183	2.21208	-0.0113687	0.177951	-0.121188	2.55281
ENSG00000131778	CHD1L	-0.112028	2.60319	-0.0708572	2.37592	-0.0658903	4.689
ENSG00000138095	LRPPRC	-0.122145	5.73012	-0.044587	1.96014	-0.0930691	3.31582
ENSG00000137770	CTDSPL2	-0.158021	3.2668	-0.0789666	2.25574	-0.104358	2.95663
ENSG00000076716	GPC4	-0.222773	2.63316	-0.0128001	0.0797166	-0.159525	1.92979
ENSG00000064607	SUGP2	-0.121039	2.73783	0.0383323	0.502675	-0.128256	2.39807
ENSG00000177119	ANO6	-0.0960493	1.46917	0.0385525	0.5266	-0.102654	2.98979
ENSG00000172262	ZNF131	-0.0239666	0.411298	0.179405	1.7108	-0.169799	1.80229
ENSG00000004700	RECQL	-0.0287821	0.529162	0.0679007	2.1393	-0.088288	3.46109
ENSG00000197355	UAP1L1	-0.060147	1.18105	0.0833002	1.88449	-0.0982741	3.10368
ENSG00000158435	CNOT11	-0.102783	1.59637	0.00428281	0.118802	-0.0821368	3.71342
ENSG00000113272	THG1L	-0.019541	0.272364	0.0696854	1.06983	-0.130378	2.33709
ENSG00000073169	SELENOO	-0.0815352	1.31705	0.0982648	0.99874	-0.16024	1.90141
ENSG00000111696	NT5DC3	-0.0611866	1.67568	0.0905509	1.44022	-0.125659	2.42448
ENSG00000198218	QRICH1	-0.0896491	2.4885	-0.0671225	1.39693	-0.119849	2.54163
ENSG00000151876	FBXO4	-0.0743072	0.932345	0.0169004	0.555781	-0.119891	2.54025
ENSG00000131899	LLGL1	-0.179002	2.78165	0.0548578	0.696533	-0.133356	2.27683
ENSG00000007202	BLTP2	-0.075764	0.517689	0.0659804	0.686962	-0.150814	2.01173
ENSG00000125351	UPF3B	-0.0636427	0.805935	0.0625943	0.92402	-0.131549	2.30301
ENSG00000007080	CCDC124	-0.146686	2.47889	-0.0301629	0.276971	-0.144949	2.08985
ENSG00000166881	NEMP1	-0.0355729	0.439453	0.0829972	1.35954	-0.0986116	3.06991
ENSG00000140199	SLC12A6	0.0505875	0.545797	0.245788	3.32252	-0.151759	1.9934
ENSG00000021574	SPAST	0.04057	0.136213	0.0676005	1.33821	-0.116691	2.59179
ENSG00000149716	LTO1	0.000712953	0.0031747	0.103789	0.864817	-0.171018	1.76828
ENSG00000134815	DHX34	-0.192672	1.83367	0.0102178	0.0942087	-0.186287	1.61991
ENSG00000176422	SPRYD4	-0.0584251	1.32744	0.0837837	1.75598	-0.121196	2.48883
ENSG00000005075	POLR2J	-0.219918	2.03421	-0.0870031	0.644238	-0.205696	1.46443
ENSG00000167962	ZNF598	-0.0513529	1.02314	0.0404475	1.23433	-0.121524	2.47871
ENSG00000102967	DHODH	-0.0523494	1.94834	0.0479537	1.15393	-0.107216	2.8077
ENSG00000136709	WDR33	-0.0865102	2.09172	0.0225688	0.471897	-0.107076	2.81077
ENSG00000108784	NAGLU	-0.0963771	3.23744	0.0528122	1.16711	-0.128084	2.34944
ENSG00000104859	CLASRP	-0.202485	1.66534	-0.0168399	0.043611	-0.286579	1.04965
ENSG00000015171	ZMYND11	-0.0554923	0.417511	0.180237	1.36915	-0.159701	1.882
ENSG00000197451	HNRNPAB	-0.194785	2.31654	-0.0599347	0.577921	-0.180025	1.66806
ENSG00000091127	PUS7	-0.0631745	1.40045	0.0066307	0.17541	-0.110153	2.72546
ENSG00000141385	AFG3L2	-0.0916779	2.69445	-0.0139526	0.584972	-0.0925484	3.2356
ENSG00000101350	KIF3B	-0.0166462	0.144598	0.118151	1.30772	-0.132516	2.25648
ENSG00000178105	DDX10	-0.0903882	1.90938	-0.0167058	0.270451	-0.118226	2.52838
ENSG00000125352	RNF113A	-0.0971133	1.34356	0.0178561	0.182201	-0.117829	2.5363
ENSG00000140521	POLG	-0.130661	1.00297	0.105977	0.915887	-0.200704	1.48777
ENSG00000132199	ENOSF1	-0.0495151	0.61836	0.043397	0.860634	-0.107921	2.7601
ENSG00000121390	PSPC1	-0.120872	2.33984	0.0250933	0.622617	-0.102457	2.90679
ENSG00000105254	TBCB	-0.0708432	1.51298	0.0593181	2.27091	-0.0982619	3.03037
ENSG00000242114	MTFP1	-0.111987	1.9932	0.0592696	0.892436	-0.123003	2.42071
ENSG00000153207	AHCTF1	-0.0650165	3.04553	0.043677	1.1236	-0.100133	2.96706
ENSG00000172586	CHCHD1	-0.316055	1.58666	0.0146521	0.0223477	-0.372984	0.796437
ENSG00000166133	RPUSD2	-0.118535	4.26834	-0.0498504	2.7469	-0.0822141	3.61275
ENSG00000089876	DHX32	0.00508517	0.0826633	0.0734906	1.68315	-0.112104	2.64505
ENSG00000110906	KCTD10	-0.134202	0.957744	0.0816566	0.838112	-0.14371	2.06156
ENSG00000186184	POLR1D	-0.0899044	2.26045	-0.062136	1.26363	-0.118238	2.50471
ENSG00000088448	ANKRD10	-0.341123	6.48736	-0.209999	2.55075	-0.15578	1.89917
ENSG00000101639	CEP192	-0.144916	1.43264	0.0350516	0.366966	-0.144516	2.04661
ENSG00000168002	POLR2G	-0.101783	2.30101	0.0195052	0.331759	-0.113244	2.61108
ENSG00000165688	PMPCA	-0.0409972	0.840503	0.0436681	2.18659	-0.0975599	3.03059
ENSG00000188976	NOC2L	-0.0551078	2.9209	-0.000248447	0.0102971	-0.0928837	3.18309
ENSG00000170502	NUDT9	-0.0183752	0.260006	0.113501	2.30759	-0.109216	2.70456
ENSG00000167977	KCTD5	0.0284166	0.220908	0.164161	2.06221	-0.136361	2.16588
ENSG00000107949	BCCIP	-0.0487107	0.922101	0.0452306	1.38809	-0.092221	3.20014
ENSG00000124588	NQO2	-0.0606139	1.00696	0.0715636	1.84474	-0.1099	2.68281
ENSG00000173681	BCLAF3	-0.182673	1.78333	0.0768706	0.407011	-0.2108	1.39557
ENSG00000038210	PI4K2B	-0.0561083	1.80881	0.0958046	2.12975	-0.114644	2.56584
ENSG00000154059	IMPACT	-0.157125	1.29649	0.0875058	0.353197	-0.24613	1.19355
ENSG00000155868	MED7	0.060997	0.564842	0.093791	0.942997	-0.151785	1.93318
ENSG00000119471	HSDL2	-0.137185	3.61163	0.0143979	0.409969	-0.104783	2.79845
ENSG00000274768; ENSG00000277972	CISD3	-0.110104	2.28558	0.0133887	0.160907	-0.15294	1.91609
ENSG00000135763	URB2	-0.0930291	1.92157	-0.0167497	0.332327	-0.108548	2.69963
ENSG00000127554; ENSG00000291944	GFER	0.0646002	0.376474	0.206153	2.1058	-0.111711	2.62081
ENSG00000079387	SENP1	0.0036205	0.0449376	0.111078	2.65358	-0.0863465	3.38918
ENSG00000186141	POLR3C	-0.048205	0.502675	0.130994	1.76115	-0.142788	2.04682
ENSG00000134313	KIDINS220	-0.0246015	0.132799	0.085696	1.38252	-0.108007	2.70244
ENSG00000066117	SMARCD1	-0.0212274	0.131761	0.0420455	0.692383	-0.117398	2.48453
ENSG00000172466	ZNF24	-0.10195	1.25816	0.0319528	0.283957	-0.148656	1.96135
ENSG00000117597	UTP25	-0.000252242	0.00532991	0.0688206	1.66458	-0.0974265	2.99102
ENSG00000150712	MTMR12	-0.137742	1.49959	0.0199548	0.130156	-0.156631	1.85839
ENSG00000150403	TMCO3	-0.111045	1.00488	0.0916436	1.34602	-0.176229	1.65019
ENSG00000178537	SLC25A20	-0.141266	2.11321	0.030783	0.596489	-0.128216	2.26797
ENSG00000131467	PSME3	-0.0301085	0.994843	0.0267157	1.31287	-0.0626159	4.64278
ENSG00000198408	OGA	-0.0935173	1.21539	0.010661	0.18118	-0.127131	2.28615
ENSG00000197150	ABCB8	-0.0437317	1.20994	0.0546737	1.60845	-0.0791631	3.67105
ENSG00000131368	MRPS25	-0.11765	2.53662	-0.0144666	0.287632	-0.103686	2.80164
ENSG00000174243	DDX23	-0.0745738	3.04367	0.0116832	0.935011	-0.0833799	3.48013
ENSG00000005206	SPPL2B	-0.293142	4.39285	-0.200369	1.95102	-0.15971	1.81592
ENSG00000108773	KAT2A	-0.00465955	0.0356729	0.0871005	1.09436	-0.137633	2.10401
ENSG00000143970	ASXL2	-0.0970332	1.92564	0.114156	0.806154	-0.183081	1.58045
ENSG00000184494; ENSG00000204386; ENSG00000223957; ENSG00000227129; ENSG00000227315; ENSG00000228691; ENSG00000234343; ENSG00000234846	NEU1	0.0540785	0.642896	0.17366	3.73901	-0.125989	2.29232
ENSG00000122140	MRPS2	-0.0778096	3.18058	-0.0302843	1.0643	-0.0960587	3.00572
ENSG00000177106	EPS8L2	0.0223541	0.32904	0.197583	2.40168	-0.150895	1.91234
ENSG00000116918	TSNAX	-0.0119292	0.120568	0.0819866	3.47441	-0.0783929	3.67054
ENSG00000081760	AACS	-0.0398916	0.892758	0.0944654	3.09701	-0.0792763	3.62906
ENSG00000172850; ENSG00000204392; ENSG00000224979; ENSG00000225998; ENSG00000231502; ENSG00000236826	LSM2	-0.155573	3.7572	-0.0114635	0.141142	-0.12589	2.28527
ENSG00000185420	SMYD3	-0.0730364	0.768812	0.0353798	0.354264	-0.157739	1.82317
ENSG00000173726	TOMM20	-0.0372145	0.463833	0.0714528	2.14921	-0.138053	2.08168
ENSG00000114302	PRKAR2A	-0.0895999	2.58604	0.0340087	1.10528	-0.0915967	3.13105
ENSG00000143379	SETDB1	-0.0857489	1.8829	-0.0136844	0.214053	-0.10107	2.83638
ENSG00000105393	BABAM1	-0.050094	0.670706	0.0923449	1.35957	-0.144949	1.97519
ENSG00000174840	PDE12	-0.0398665	2.09113	0.0535056	2.14107	-0.0970941	2.94598
ENSG00000168234	TTC39C	-0.104082	1.26286	0.0304305	0.680728	-0.107837	2.64885
ENSG00000152601	MBNL1	-0.13604	1.78815	0.00434333	0.0255824	-0.181808	1.57062
ENSG00000165671	NSD1	-0.128215	1.24406	0.118367	2.0786	-0.139208	2.0501
ENSG00000100813	ACIN1	-0.0952582	2.09569	-0.0518753	1.55887	-0.106487	2.67884
ENSG00000106397	PLOD3	-0.117034	2.72722	0.0431457	1.3828	-0.12034	2.37012
ENSG00000170791	CHCHD7	-0.0603777	0.636614	0.048166	0.324811	-0.184486	1.54131
ENSG00000169718	DUS1L	-0.0892333	1.31241	0.109093	2.00125	-0.136914	2.07618
ENSG00000136478	TEX2	-0.191617	1.84403	-0.0114746	0.153394	-0.110364	2.57085
ENSG00000198160	MIER1	-0.134257	1.95187	0.0138562	0.119728	-0.141342	2.00622
ENSG00000114779	ABHD14B	-0.117532	3.18046	0.00893907	0.119005	-0.109682	2.58198
ENSG00000144028	SNRNP200	-0.0943437	2.33635	0.00322814	0.0622482	-0.114489	2.47286
ENSG00000176055	MBLAC2	-0.0682671	1.62153	0.0944559	1.93562	-0.118314	2.39087
ENSG00000106133	NSUN5P2	-0.00525363	0.0176668	0.235683	1.14982	-0.183816	1.53874
ENSG00000168569	TMEM223	-0.0316731	0.405121	0.0360407	0.864268	-0.0971126	2.91226
ENSG00000106688	SLC1A1	0.100457	0.512453	0.216122	2.48552	-0.137359	2.05704
ENSG00000091483	FH	-0.143713	2.31555	-0.0143879	0.16483	-0.122719	2.30131
ENSG00000164654	MIOS	0.0154557	0.245232	0.0886146	2.12849	-0.0918582	3.07368
ENSG00000182670	TTC3	-0.135379	1.56179	0.255627	1.58145	-0.205047	1.37695
ENSG00000086289	EPDR1	-0.0178277	0.574725	0.133056	3.43293	-0.106959	2.63921
ENSG00000179958	DCTPP1	-0.152759	3.02223	0.0663442	1.3608	-0.141379	1.99563
ENSG00000179409	GEMIN4	-0.0784667	4.11216	-0.0165708	0.408068	-0.0994561	2.83677
ENSG00000015133	CCDC88C	0.00640023	0.0440313	0.0984482	1.41933	-0.108865	2.59097
ENSG00000196505	GDAP2	-0.0118491	0.0855267	0.11745	1.06824	-0.123027	2.2926
ENSG00000187164	SHTN1	-0.100928	6.61379	-0.0127973	1.44205	-0.0774386	3.64192
ENSG00000105202; ENSG00000280548	FBL	-0.0514281	1.01026	0.00320002	0.223015	-0.102891	2.74081
ENSG00000137313; ENSG00000226060; ENSG00000228881; ENSG00000230230; ENSG00000231002; ENSG00000231641; ENSG00000234046; ENSG00000234127	TRIM26	-0.0281241	0.676302	0.0743106	2.22287	-0.0902744	3.1217
ENSG00000139496	NUP58	-0.0209677	0.249835	0.0851157	2.05019	-0.0950409	2.96387
ENSG00000166164	BRD7	-0.0664286	0.824705	0.0882997	2.2414	-0.124685	2.25862
ENSG00000102547	CAB39L	-0.139215	4.03918	-0.0439397	1.73032	-0.101627	2.7693
ENSG00000075702	WDR62	-0.345135	2.43113	-0.0572276	0.425174	-0.204949	1.37258
ENSG00000011260	UTP18	-0.083377	1.76022	0.00603083	0.0973493	-0.119743	2.34504
ENSG00000172009	THOP1	-0.0910382	1.92395	0.0314441	0.558628	-0.129504	2.16507
ENSG00000103365	GGA2	-0.0832798	1.12319	0.0636734	0.796586	-0.127849	2.19259
ENSG00000039319	ZFYVE16	0.0446738	0.651132	0.227283	3.02981	-0.12916	2.1701
ENSG00000059573	ALDH18A1	-0.0894152	3.87658	0.0043472	0.101907	-0.0907846	3.08708
ENSG00000127948	POR	-0.0775254	2.43639	0.0125738	1.23662	-0.0825717	3.39406
ENSG00000175581	MRPL48	-0.0599966	1.25899	0.0277196	1.13522	-0.0996459	2.81248
ENSG00000163832	ELP6	-0.0735652	1.16649	0.0543366	0.627547	-0.14699	1.90598
ENSG00000055483	USP36	-0.0579763	2.45608	-0.0108898	0.221979	-0.098301	2.8497
ENSG00000206053	JPT2	-0.0819706	1.09414	0.0572407	0.825009	-0.126387	2.21519
ENSG00000156467	UQCRB	-0.110926	3.60629	0.00129476	0.0169244	-0.116073	2.41198
ENSG00000100347	SAMM50	-0.10463	2.32915	0.0214001	0.453414	-0.137976	2.02882
ENSG00000154727	GABPA	-0.0887865	3.62924	0.0217059	1.30637	-0.0743538	3.76372
ENSG00000106346	USP42	0.0209385	0.0697697	0.0330084	0.179629	-0.1928	1.4513
ENSG00000117592	PRDX6	-0.115663	1.48158	0.0106626	0.143396	-0.164486	1.70079
ENSG00000014824	SLC30A9	-0.132755	2.01953	0.0102315	0.128454	-0.138221	2.02101
ENSG00000165775	FUNDC2	-0.112153	1.67479	-0.0195246	0.352243	-0.122641	2.27718
ENSG00000143924	EML4	-0.139692	3.57026	-0.029537	0.597023	-0.110452	2.5274
ENSG00000159086; ENSG00000263141	PAXBP1	-0.0463026	0.861969	0.0932704	1.88994	-0.111629	2.50038
ENSG00000100030	MAPK1	-0.137385	2.70672	0.0407076	0.281916	-0.160669	1.73552
ENSG00000169762	TAPT1	0.0578038	0.308564	0.183288	1.1958	-0.17436	1.59772
ENSG00000081870	IFT25	-0.128408	0.728038	0.0894873	0.382099	-0.258679	1.07568
ENSG00000103067	ESRP2	-0.0251933	0.422547	0.0396966	0.938755	-0.0795639	3.49709
ENSG00000104870	FCGRT	-0.15208	1.58514	-0.019287	0.101634	-0.175334	1.58344
ENSG00000048649	RSF1	-0.0545957	0.745507	0.0340297	0.846477	-0.104298	2.65585
ENSG00000143217	NECTIN4	-0.0696689	1.19477	0.22963	2.39765	-0.181053	1.52907
ENSG00000138074	SLC5A6	-0.155292	1.72464	-0.0305318	0.310321	-0.145778	1.89701
ENSG00000166900	STX3	-0.0349726	0.818516	0.0456717	0.960715	-0.101599	2.71808
ENSG00000159322	ADPGK	-0.0164389	0.253094	0.0745448	1.56166	-0.0790056	3.48501
ENSG00000133706	LARS1	-0.118537	3.76629	-0.0105633	0.322024	-0.104456	2.63524
ENSG00000104866	PPP1R37	0.00158714	0.0041738	0.176734	1.19299	-0.183358	1.50048
ENSG00000185591	SP1	-0.0451403	0.570102	0.014843	0.145603	-0.1273	2.15908
ENSG00000184164	CRELD2	-0.110782	1.18561	0.0999268	1.08238	-0.150889	1.82004
ENSG00000105197	TIMM50	-0.0877551	3.28655	0.0156178	0.555325	-0.0793708	3.44796
ENSG00000180745	CLRN3	-0.0156973	0.0759269	0.191132	3.8577	-0.193386	1.41449
ENSG00000169727	GPS1	-0.0190475	0.344519	0.0674821	1.50237	-0.0988648	2.76586
ENSG00000130638	ATXN10	-0.0771697	2.41265	0.0164234	0.712031	-0.084076	3.25046
ENSG00000119723	COQ6	-0.0493099	0.889433	0.0916173	1.81738	-0.115614	2.35991
ENSG00000124608	AARS2	-0.100284	5.44904	0.0402057	2.76858	-0.0866903	3.14588
ENSG00000144021	CIAO1	-0.0783149	1.68166	0.0141675	0.266659	-0.110084	2.47725
ENSG00000143553	SNAPIN	-0.084828	1.42379	0.100398	1.71069	-0.124965	2.18222
ENSG00000102103; ENSG00000292208	PQBP1	-0.0858025	0.66696	0.0833544	1.33124	-0.118637	2.29848
ENSG00000203857	HSD3B1	-0.0931485	1.28697	0.0683495	1.87946	-0.102861	2.64784
ENSG00000198000; ENSG00000291347	NOL8	-0.0759092	1.87507	-0.00864446	0.12148	-0.116469	2.33793
ENSG00000175467	SART1	-0.0665985	1.68307	0.00534847	0.197074	-0.084121	3.23246
ENSG00000101452	DHX35	-0.0710143	0.862506	0.0371664	0.34359	-0.1734	1.56467
ENSG00000138386	NAB1	0.091304	2.49272	0.265151	3.66795	-0.125861	2.15212
ENSG00000136146	MED4	-0.100828	1.10814	0.035868	0.449731	-0.10469	2.58324
ENSG00000196961	AP2A1	-0.0569608	3.00048	0.0167048	1.49236	-0.0667735	4.04605
ENSG00000005175	RPAP3	-0.0530747	1.57903	0.044598	1.44225	-0.0755126	3.57759
ENSG00000146802	TMEM168	-0.00840113	0.067746	0.0130152	0.219436	-0.105307	2.56292
ENSG00000174485	DENND4A	0.12884	0.672874	0.303825	2.06155	-0.169051	1.59632
ENSG00000112739	PRP4K	-0.0969593	2.62943	0.00648665	0.116588	-0.11041	2.44348
ENSG00000086102	NFX1	-0.00324052	0.051223	0.0546093	1.09045	-0.0945382	2.8505
ENSG00000153406; ENSG00000274684	NMRAL1	-0.136998	2.58502	-0.0482149	0.865445	-0.094179	2.86098
ENSG00000147416	ATP6V1B2	-0.0771061	1.90477	0.0165148	0.506807	-0.0729494	3.69328
ENSG00000072518	MARK2	0.0700475	1.17325	0.129568	3.61078	-0.0711728	3.78417
ENSG00000100412	ACO2	-0.116874	2.59504	-0.0260585	1.20142	-0.0971935	2.77041
ENSG00000177192	PUS1	-0.0912395	3.96338	-0.00155304	0.0388069	-0.0910779	2.95125
ENSG00000099783	HNRNPM	-0.103484	4.95438	-0.0388098	1.90263	-0.0722446	3.7184
ENSG00000058600; ENSG00000284282	POLR3E	-0.0717316	2.44739	0.045039	1.0942	-0.114508	2.34507
ENSG00000173153	ESRRA	-0.0708353	1.43404	-0.041269	0.401909	-0.16063	1.67103
ENSG00000159079	CFAP298	-0.124332	1.25557	-0.0294233	0.572303	-0.113292	2.36444
ENSG00000135960	EDAR	-0.291695	1.60225	-0.137476	1.2129	-0.170492	1.5699
ENSG00000078070	MCCC1	-0.0567114	1.27825	0.0594502	2.37523	-0.0877438	3.04666
ENSG00000057663	ATG5	-0.0519584	0.460881	0.0420408	0.458855	-0.138452	1.92793
ENSG00000028528	SNX1	-0.0284697	0.487174	0.0647283	2.04533	-0.119883	2.22552
ENSG00000151779	NBAS	-0.0709957	1.99299	0.0483446	1.25677	-0.0910189	2.92868
ENSG00000138698	RAP1GDS1	-0.0733126	0.977472	0.0155562	0.642685	-0.0966981	2.75446
ENSG00000138777	PPA2	-0.107636	3.07126	-0.0166566	0.61555	-0.0943948	2.82128
ENSG00000155100	OTUD6B	-0.0428471	0.843167	0.0103187	0.143809	-0.0979112	2.71983
ENSG00000198925	ATG9A	-0.102356	1.03687	0.0740373	0.504637	-0.167865	1.58583
ENSG00000142949	PTPRF	-0.312248	3.90366	-0.137144	2.64484	-0.126102	2.11053
ENSG00000029363	BCLAF1	-0.0338933	0.73225	0.039247	1.47425	-0.0809446	3.28743
ENSG00000165025	SYK	-0.0770748	3.24426	0.000345709	0.0193974	-0.0825748	3.2203
ENSG00000151150	ANK3	-0.0408645	0.638842	0.0891277	1.85398	-0.088282	3.01007
ENSG00000148057	IDNK	-0.0605057	0.326588	0.185933	0.83243	-0.214363	1.23757
ENSG00000066557	LRRC40	-0.112163	3.0161	0.073037	2.77887	-0.120893	2.19331
ENSG00000089048	ESF1	-0.00643417	0.0576741	0.12639	4.00601	-0.119829	2.21209
ENSG00000103148	NPRL3	0.000439009	0.00340246	0.152912	0.97377	-0.18448	1.4355
ENSG00000118246	FASTKD2	-0.0475049	1.72807	-0.0109517	0.218386	-0.0965696	2.74203
ENSG00000186666	BCDIN3D	-0.0538152	0.251304	0.126899	1.28647	-0.133134	1.98669
ENSG00000182154	MRPL41	-0.0455397	0.56642	0.0721098	1.31609	-0.116499	2.27032
ENSG00000125743	SNRPD2	-0.147459	2.20129	-0.068009	0.926638	-0.144879	1.8234
ENSG00000102977	ACD	-0.0539943	0.19848	0.0398121	0.299261	-0.158402	1.66651
ENSG00000101181	MTG2	0.213732	1.78084	0.330915	0.879113	-0.280952	0.939302
ENSG00000157500	APPL1	-0.0917465	1.7247	0.0467994	0.866818	-0.106895	2.46356
ENSG00000177646	ACAD9	-0.0919679	2.7914	0.0179298	0.407829	-0.106866	2.46422
ENSG00000242259	C22orf39	-0.0538452	0.199652	0.0907858	0.326976	-0.196028	1.34338
ENSG00000154832	CXXC1	-0.0608158	0.829994	0.0289075	0.195879	-0.188738	1.39372
ENSG00000166136	NDUFB8	-0.0891852	0.702411	0.0892201	0.961756	-0.12593	2.08867
ENSG00000243667	DNAAF10	-0.201988	3.23811	-0.0109201	0.116393	-0.13376	1.96566
ENSG00000158545	ZC3H18	-0.0818785	2.76735	-0.00880599	0.418341	-0.0829309	3.16893
ENSG00000111670	GNPTAB	-0.0603641	0.659097	0.0837654	1.22403	-0.129137	2.03485
ENSG00000065491	TBC1D22B	-0.372207	3.45431	-0.114709	0.285207	-0.287422	0.913577
ENSG00000139641	ESYT1	-0.127107	2.52941	0.0290459	0.585768	-0.107971	2.43178
ENSG00000164338	UTP15	-0.065623	2.64696	-0.0327332	0.850571	-0.0965673	2.71834
ENSG00000239789	MRPS17	-0.0854044	1.26041	-0.00196623	0.018531	-0.0920725	2.84975
ENSG00000135829	DHX9	-0.082903	4.28831	-0.00428162	0.128669	-0.087637	2.99116
ENSG00000174720	LARP7	-0.0726249	1.77786	0.0147282	0.353497	-0.0844141	3.10354
ENSG00000180921; ENSG00000273889	FAM83H	0.124154	1.35665	0.2359	5.22372	-0.105787	2.47529
ENSG00000146828	SLC12A9	-0.0292097	0.712718	0.0480635	1.45491	-0.0852967	3.06864
ENSG00000134077	THUMPD3	-0.155803	2.53952	-0.0298305	0.184447	-0.199324	1.31009
ENSG00000135336	ORC3	-0.121649	1.86838	0.0589613	0.808982	-0.142197	1.83613
ENSG00000164366	CCDC127	-0.0307584	0.308154	0.176222	1.48866	-0.164708	1.58454
ENSG00000000460	FIRRM	-0.371626	1.92114	0.0274086	0.0972711	-0.231978	1.1249
ENSG00000163399	ATP1A1	-0.137244	3.30856	-0.0297527	1.16464	-0.0838916	3.10824
ENSG00000135525	MAP7	-0.097897	3.04575	0.00227859	0.0393175	-0.0938757	2.77686
ENSG00000184076	UQCR10	-0.139753	1.95467	-0.0649717	1.29673	-0.092265	2.82407
ENSG00000153395	LPCAT1	-0.175349	4.61743	0.114156	0.805643	-0.189207	1.37587
ENSG00000148606	POLR3A	-0.073806	2.15185	0.00623987	0.161277	-0.0867778	2.99892
ENSG00000023287	RB1CC1	-0.0175658	0.227462	0.114681	1.28533	-0.126543	2.05557
ENSG00000164144	ARFIP1	-0.0638261	3.05977	0.00279522	0.077247	-0.0717798	3.6217
ENSG00000100281	HMGXB4	-0.141377	0.94319	0.14105	0.99562	-0.17039	1.5253
ENSG00000104635	SLC39A14	-0.153652	1.97424	-0.101196	2.18772	-0.130505	1.99032
ENSG00000153944	MSI2	-0.0688158	2.09818	0.0300568	1.14946	-0.101677	2.55078
ENSG00000066248	NGEF	-0.077063	0.604295	0.033646	0.32999	-0.0901296	2.87668
ENSG00000121579	NAA50	-0.0501692	1.32635	-0.0141098	0.366405	-0.0700421	3.69615
ENSG00000185163; ENSG00000288503	DDX51	-0.00517144	0.0476191	0.042927	0.632229	-0.106481	2.42877
ENSG00000128849	CGNL1	0.0447093	0.1516	0.256951	2.11672	-0.239899	1.07739
ENSG00000165487	MICU2	-0.0773214	1.0357	0.0236521	0.321451	-0.12069	2.13989
ENSG00000023228; ENSG00000283447	NDUFS1	-0.0876956	5.16162	0.00685942	0.383022	-0.080543	3.20601
ENSG00000186184	POLR1D	-0.111057	1.88768	-0.0301508	0.671148	-0.0974479	2.64829
ENSG00000143669	LYST	-0.320565	1.31279	-0.210533	0.727573	-0.312893	0.824521
ENSG00000169679	BUB1	-0.114168	2.25819	-0.0230813	0.275853	-0.146813	1.75721
ENSG00000128512	DOCK4	-0.06331	0.344824	0.187161	1.59059	-0.178036	1.44894
ENSG00000168646	AXIN2	-0.10356	0.802039	0.0256721	0.373613	-0.126787	2.03267
ENSG00000146729	NIPSNAP2	-0.114759	3.25705	0.0227724	0.271507	-0.123969	2.07543
ENSG00000160439; ENSG00000273944; ENSG00000274418; ENSG00000274504; ENSG00000275474; ENSG00000276341; ENSG00000276684; ENSG00000276826; ENSG00000278149; ENSG00000278284	RDH13	-0.0584894	1.5724	0.0219401	0.730585	-0.077101	3.33219
ENSG00000004455	AK2	-0.0869565	2.46255	-0.00926206	0.325785	-0.0905652	2.83383
ENSG00000066044	ELAVL1	-0.0660575	2.388	0.0183846	0.377078	-0.0985764	2.60346
ENSG00000159459	UBR1	-0.000208712	0.00298386	0.100331	2.61829	-0.0875541	2.92564
ENSG00000143314	MRPL24	-0.0565188	1.09615	0.0198345	0.702543	-0.0955779	2.67719
ENSG00000090382	LYZ	-0.139162	4.68163	-0.0630291	2.92979	-0.0966586	2.63979
ENSG00000172053	QARS1	-0.101164	3.03008	-0.0201209	0.566544	-0.093688	2.72284
[truncated: 4,775 more rows]

## Sheet: GO_BP_DOWN_KpMSN+5-FU vs 5-FU
GO Enrichement analysis for downregulated proteins KpMSN+5-FU vs 5-FU
term_name	term_id	adjusted_p_value
sister chromatid segregation	GO:0000819	7.30554e-06
nuclear chromosome segregation	GO:0098813	7.37771e-06
mitotic sister chromatid segregation	GO:0000070	3.15742e-05
mitotic nuclear division	GO:0140014	3.85551e-05
mitotic spindle organization	GO:0007052	5.77999e-05
positive regulation of cell cycle	GO:0045787	0.000212212
positive regulation of cell cycle process	GO:0090068	0.000277183
microtubule cytoskeleton organization involved in mitosis	GO:1902850	0.000284439
attachment of spindle microtubules to kinetochore	GO:0008608	0.000311731
regulation of mitotic sister chromatid separation	GO:0010965	0.000537916
mitotic sister chromatid separation	GO:0051306	0.000691487
regulation of mitotic nuclear division	GO:0007088	0.000696268
chromosome localization	GO:0050000	0.000933212
spindle organization	GO:0007051	0.00105203
regulation of chromosome segregation	GO:0051983	0.00117786
regulation of chromosome separation	GO:1905818	0.00168409
mitotic spindle assembly	GO:0090307	0.0018011
regulation of nuclear division	GO:0051783	0.0025319
chromosome separation	GO:0051304	0.00264462
regulation of mitotic metaphase/anaphase transition	GO:0030071	0.00446251
TP53 Regulates Transcription of Cell Death Genes	REAC:R-HSA-5633008	0.00481232
regulation of metaphase/anaphase transition of cell cycle	GO:1902099	0.00524825
negative regulation of chromosome organization	GO:2001251	0.00553299
metaphase/anaphase transition of mitotic cell cycle	GO:0007091	0.00553299
metaphase/anaphase transition of cell cycle	GO:0044784	0.00646068
p53 signaling pathway	KEGG:04115	0.00715915
regulation of cell cycle checkpoint	GO:1901976	0.00733998
Transcriptional Regulation by TP53	REAC:R-HSA-3700989	0.00740704
spindle assembly checkpoint signaling	GO:0071173	0.00802466
mitotic spindle assembly checkpoint signaling	GO:0007094	0.00802466
mitotic spindle checkpoint signaling	GO:0071174	0.00802466
metaphase chromosome alignment	GO:0051310	0.00827415
spindle checkpoint signaling	GO:0031577	0.00875547
regulation of sister chromatid segregation	GO:0033045	0.00910225
negative regulation of mitotic sister chromatid segregation	GO:0033048	0.00953436
negative regulation of mitotic metaphase/anaphase transition	GO:0045841	0.00953436
negative regulation of mitotic sister chromatid separation	GO:2000816	0.00953436
negative regulation of sister chromatid segregation	GO:0033046	0.00953436

## Sheet: GO_BP_UP_KpMSN+5-FU vs 5-FU
GO Enrichement analysis for upregulated proteins KpMSN+5-FU vs 5-FU
term_name	term_id	adjusted_p_value
innate immune response	GO:0045087	9.35818e-39
response to virus	GO:0009615	5.86363e-33
defense response to virus	GO:0051607	7.63553e-30
regulation of response to biotic stimulus	GO:0002831	1.37402e-24
response to peptide	GO:1901652	8.08472e-22
regulation of innate immune response	GO:0045088	1.60449e-21
response to cytokine	GO:0034097	2.20138e-21
regulation of immune response	GO:0050776	7.13353e-21
negative regulation of viral process	GO:0048525	1.30103e-19
regulation of defense response	GO:0031347	3.12795e-19
positive regulation of immune response	GO:0050778	4.68731e-19
regulation of viral process	GO:0050792	4.88828e-19
viral process	GO:0016032	5.96449e-18
positive regulation of defense response	GO:0031349	1.21361e-17
viral life cycle	GO:0019058	7.89236e-17
positive regulation of innate immune response	GO:0045089	3.39882e-16
regulation of viral life cycle	GO:1903900	3.71948e-16
positive regulation of response to external stimulus	GO:0032103	6.39672e-16
cellular response to cytokine stimulus	GO:0071345	1.57521e-15
positive regulation of response to biotic stimulus	GO:0002833	2.67573e-15
regulation of cytokine production	GO:0001817	3.49113e-15
cytokine production	GO:0001816	5.10506e-15
activation of immune response	GO:0002253	6.19305e-15
negative regulation of viral genome replication	GO:0045071	6.23193e-15
activation of innate immune response	GO:0002218	2.61498e-14
pattern recognition receptor signaling pathway	GO:0002221	4.13909e-14
cytokine-mediated signaling pathway	GO:0019221	1.01336e-13
response to type I interferon	GO:0034340	1.36297e-13
innate immune response-activating signaling pathway	GO:0002758	2.44105e-13
interferon-mediated signaling pathway	GO:0140888	3.24422e-13
immune response-regulating signaling pathway	GO:0002764	6.61829e-13
cellular response to type I interferon	GO:0071357	6.75449e-13
immune response-activating signaling pathway	GO:0002757	6.7579e-13
response to bacterium	GO:0009617	1.21703e-12
type I interferon-mediated signaling pathway	GO:0060337	1.02533e-11
regulation of viral genome replication	GO:0045069	1.94006e-11
positive regulation of type I interferon production	GO:0032481	2.59525e-11
negative regulation of innate immune response	GO:0045824	2.92473e-11
positive regulation of cytokine production	GO:0001819	4.23424e-11
regulation of type I interferon production	GO:0032479	6.29917e-11
type I interferon production	GO:0032606	6.29917e-11
negative regulation of response to biotic stimulus	GO:0002832	3.78422e-10
cytoplasmic pattern recognition receptor signaling pathway	GO:0002753	1.20511e-09
viral genome replication	GO:0019079	1.62036e-09
negative regulation of immune response	GO:0050777	3.43836e-09
antigen processing and presentation of peptide antigen via MHC class I	GO:0002474	7.21811e-09
response to wounding	GO:0009611	1.54748e-08
canonical NF-kappaB signal transduction	GO:0007249	1.77688e-08
antiviral innate immune response	GO:0140374	2.29758e-08
regulation of response to cytokine stimulus	GO:0060759	3.07198e-08
antigen processing and presentation	GO:0019882	4.77179e-08
antigen processing and presentation of peptide antigen	GO:0048002	5.30217e-08
regulation of interferon-beta production	GO:0032648	1.45467e-07
interferon-beta production	GO:0032608	1.45467e-07
response to type II interferon	GO:0034341	1.96512e-07
wound healing	GO:0042060	2.10039e-07
cell-cell adhesion	GO:0098609	2.4887e-07
negative regulation of immune system process	GO:0002683	3.53707e-07
cell surface toll-like receptor signaling pathway	GO:0140895	3.98963e-07
regulation of canonical NF-kappaB signal transduction	GO:0043122	6.98696e-07
regulation of cytokine-mediated signaling pathway	GO:0001959	7.54321e-07
antigen processing and presentation of endogenous antigen	GO:0019883	1.1812e-06
cell surface pattern recognition receptor signaling pathway	GO:0002752	1.41538e-06
regulation of cell adhesion	GO:0030155	1.60357e-06
toll-like receptor 4 signaling pathway	GO:0034142	1.67238e-06
regulation of immune effector process	GO:0002697	1.88867e-06
defense response to bacterium	GO:0042742	2.26929e-06
intracellular receptor signaling pathway	GO:0030522	4.44254e-06
positive regulation of DNA-binding transcription factor activity	GO:0051091	6.94656e-06
regulation of DNA-binding transcription factor activity	GO:0051090	7.12923e-06
cellular response to type II interferon	GO:0071346	1.40231e-05
positive regulation of interferon-beta production	GO:0032728	2.25824e-05
negative regulation of defense response	GO:0031348	2.27883e-05
innate immune response activating cell surface receptor signaling pathway	GO:0002220	2.34495e-05
biological process involved in interaction with host	GO:0051701	2.70813e-05
negative regulation of response to external stimulus	GO:0032102	2.76083e-05
regulation of type I interferon-mediated signaling pathway	GO:0060338	3.4966e-05
regulation of pattern recognition receptor signaling pathway	GO:0062207	4.27725e-05
inflammatory response	GO:0006954	4.99765e-05
immune effector process	GO:0002252	6.65162e-05
response to interferon-beta	GO:0035456	6.88217e-05
regulation of leukocyte mediated immunity	GO:0002703	7.352e-05
positive regulation of cytokine production involved in immune response	GO:0002720	7.96721e-05
immune response-regulating cell surface receptor signaling pathway	GO:0002768	9.15618e-05
immune response-activating cell surface receptor signaling pathway	GO:0002429	0.000102513
leukocyte cell-cell adhesion	GO:0007159	0.000127721
positive regulation of immune effector process	GO:0002699	0.000136151
regulation of cell killing	GO:0031341	0.000151953
protein catabolic process	GO:0030163	0.000180661
regulation of binding	GO:0051098	0.00019537
regulation of adaptive immune response	GO:0002819	0.000195685
leukocyte proliferation	GO:0070661	0.000212762
symbiont entry into host cell	GO:0046718	0.00023939
type II interferon-mediated signaling pathway	GO:0060333	0.000247666
T cell activation	GO:0042110	0.000250896
positive regulation of canonical NF-kappaB signal transduction	GO:0043123	0.000291977
leukocyte activation	GO:0045321	0.000298581
RIG-I signaling pathway	GO:0039529	0.000325973
positive regulation of molecular function	GO:0044093	0.000367633
symbiont entry into host	GO:0044409	0.000413484
regulation of T cell mediated immunity	GO:0002709	0.000425445
cell killing	GO:0001906	0.000518433
cytokine production involved in immune response	GO:0002367	0.00055016
regulation of cytokine production involved in immune response	GO:0002718	0.00055016
regulation of cell migration	GO:0030334	0.00062129
biological process involved in symbiotic interaction	GO:0044403	0.000636625
adaptive immune response based on somatic recombination of immune receptors built from immunoglobulin superfamily domains	GO:0002460	0.000669473
negative regulation of cytokine-mediated signaling pathway	GO:0001960	0.000744372
negative regulation of cell population proliferation	GO:0008285	0.000779805
negative regulation of molecular function	GO:0044092	0.000810417
regulation of defense response to virus by host	GO:0050691	0.000845134
lymphocyte activation	GO:0046649	0.000853848
T cell mediated immunity	GO:0002456	0.000863382
non-canonical NF-kappaB signal transduction	GO:0038061	0.000863382
antigen processing and presentation of exogenous antigen	GO:0019884	0.00100524
regulation of cell motility	GO:2000145	0.00102446
negative regulation of response to cytokine stimulus	GO:0060761	0.00118358
positive regulation of response to cytokine stimulus	GO:0060760	0.00136481
regulation of defense response to virus	GO:0050688	0.00136481
positive regulation of T cell mediated immunity	GO:0002711	0.00136481
positive regulation of defense response to virus by host	GO:0002230	0.00137039
epidermis development	GO:0008544	0.00143688
regulation of cell-cell adhesion	GO:0022407	0.00247155
regulation of adaptive immune response based on somatic recombination of immune receptors built from immunoglobulin superfamily domains	GO:0002822	0.00250633
regulation of leukocyte mediated cytotoxicity	GO:0001910	0.00277917
tumor necrosis factor production	GO:0032640	0.00283411
regulation of tumor necrosis factor production	GO:0032680	0.00283411
antigen processing and presentation of exogenous peptide antigen	GO:0002478	0.00305279
response to lipid	GO:0033993	0.00325711
tumor necrosis factor superfamily cytokine production	GO:0071706	0.00397366
regulation of tumor necrosis factor superfamily cytokine production	GO:1903555	0.00397366
toll-like receptor signaling pathway	GO:0002224	0.00411231
negative regulation of cytokine production	GO:0001818	0.00432757
response to molecule of bacterial origin	GO:0002237	0.00464456
positive regulation of leukocyte mediated immunity	GO:0002705	0.00533721
regulation of cell activation	GO:0050865	0.0056378
regulation of leukocyte proliferation	GO:0070663	0.00648818
positive regulation of tumor necrosis factor production	GO:0032760	0.00718875
regulation of leukocyte cell-cell adhesion	GO:1903037	0.00725071
interleukin-6 production	GO:0032635	0.00757329
regulation of interleukin-6 production	GO:0032675	0.00757329
negative regulation of protein metabolic process	GO:0051248	0.0080133
positive regulation of leukocyte cell-cell adhesion	GO:1903039	0.00864883
positive regulation of cell adhesion	GO:0045785	0.0087094
positive regulation of adaptive immune response	GO:0002821	0.00920304
positive regulation of tumor necrosis factor superfamily cytokine production	GO:1903557	0.0101942
regulation of T cell activation	GO:0050863	0.010299
hemopoiesis	GO:0030097	0.0103057
lymphocyte proliferation	GO:0046651	0.0106668
regulation of leukocyte activation	GO:0002694	0.0110314
protein modification by small protein conjugation	GO:0032446	0.0112862
positive regulation of pattern recognition receptor signaling pathway	GO:0062208	0.0127512
positive regulation of T cell activation	GO:0050870	0.0129584
plasma membrane repair	GO:0001778	0.0130802
regulation of cytoplasmic pattern recognition receptor signaling pathway	GO:0039531	0.0131119
apoptotic signaling pathway	GO:0097190	0.0131415
regulation of T cell mediated cytotoxicity	GO:0001914	0.0135438
response to tumor necrosis factor	GO:0034612	0.0142782
leukocyte mediated cytotoxicity	GO:0001909	0.0142905
mononuclear cell proliferation	GO:0032943	0.0143606
positive regulation of production of molecular mediator of immune response	GO:0002702	0.0153421
regulation of lymphocyte activation	GO:0051249	0.0161613
leukocyte mediated immunity	GO:0002443	0.01694
positive regulation of cell-cell adhesion	GO:0022409	0.0169526
positive regulation of lymphocyte activation	GO:0051251	0.0207778
cell surface receptor signaling pathway via JAK-STAT	GO:0007259	0.0212159
protein modification by small protein conjugation or removal	GO:0070647	0.0219239
blood coagulation	GO:0007596	0.0223205
positive regulation of binding	GO:0051099	0.022863
cellular response to tumor necrosis factor	GO:0071356	0.0234558
regulation of proteolysis	GO:0030162	0.0244208
coagulation	GO:0050817	0.0285247
hemostasis	GO:0007599	0.0314045
regulation of lymphocyte proliferation	GO:0050670	0.0329384
regulation of body fluid levels	GO:0050878	0.0329607
regulation of vesicle-mediated transport	GO:0060627	0.0336442
cell surface receptor signaling pathway via STAT	GO:0097696	0.0339404
CD4-positive, alpha-beta T cell differentiation	GO:0043367	0.035018
CD4-positive, alpha-beta T cell activation	GO:0035710	0.0356753
positive regulation of interleukin-6 production	GO:0032755	0.0380551
positive regulation of adaptive immune response based on somatic recombination of immune receptors built from immunoglobulin superfamily domains	GO:0002824	0.0383213
T cell mediated cytotoxicity	GO:0001913	0.0394178
regulation of mononuclear cell proliferation	GO:0032944	0.0397559
positive regulation of NF-kappaB transcription factor activity	GO:0051092	0.0411343
T cell activation involved in immune response	GO:0002286	0.0441228
T cell cytokine production	GO:0002369	0.0448773
positive regulation of T cell mediated cytotoxicity	GO:0001916	0.0448773
regulation of T cell cytokine production	GO:0002724	0.0448773
alpha-beta T cell activation	GO:0046631	0.0449114
negative regulation of NF-kappaB transcription factor activity	GO:0032088	0.0454541
regulation of protein binding	GO:0043393	0.0472958
regulation of lymphocyte mediated immunity	GO:0002706	0.0474427
T cell proliferation	GO:0042098	0.0492186
cellular response to virus	GO:0098586	0.0499929

## Sheet: GO_BP_DOWN_KpMSN vs Cont
GO Enrichement analysis for downregulated proteins KpMSN vs Cont
term_name	term_id	adjusted_p_value
mitotic cell cycle	GO:0000278	1.42871e-18
mitotic cell cycle process	GO:1903047	2.25266e-17
cell division	GO:0051301	5.45148e-15
nuclear division	GO:0000280	1.49376e-14
chromosome segregation	GO:0007059	3.09062e-14
organelle fission	GO:0048285	2.60039e-13
regulation of cell cycle process	GO:0010564	8.79158e-13
mitotic nuclear division	GO:0140014	8.73828e-12
nuclear chromosome segregation	GO:0098813	1.52079e-11
sister chromatid segregation	GO:0000819	1.94209e-11
regulation of mitotic sister chromatid separation	GO:0010965	2.19532e-11
chromosome organization	GO:0051276	2.30836e-11
mitotic sister chromatid separation	GO:0051306	4.39386e-11
regulation of mitotic nuclear division	GO:0007088	5.74656e-11
mitotic sister chromatid segregation	GO:0000070	6.82452e-11
DNA metabolic process	GO:0006259	1.01879e-10
regulation of chromosome segregation	GO:0051983	2.39671e-10
negative regulation of mitotic nuclear division	GO:0045839	3.38858e-10
regulation of mitotic metaphase/anaphase transition	GO:0030071	3.4431e-10
regulation of chromosome separation	GO:1905818	5.00197e-10
regulation of metaphase/anaphase transition of cell cycle	GO:1902099	5.50879e-10
metaphase/anaphase transition of mitotic cell cycle	GO:0007091	6.41844e-10
spindle assembly checkpoint signaling	GO:0071173	9.56083e-10
mitotic spindle assembly checkpoint signaling	GO:0007094	9.56083e-10
mitotic spindle checkpoint signaling	GO:0071174	9.56083e-10
metaphase/anaphase transition of cell cycle	GO:0044784	1.00421e-09
spindle checkpoint signaling	GO:0031577	1.23777e-09
cell cycle checkpoint signaling	GO:0000075	1.31176e-09
microtubule cytoskeleton organization involved in mitosis	GO:1902850	1.32206e-09
negative regulation of nuclear division	GO:0051784	1.5266e-09
negative regulation of mitotic metaphase/anaphase transition	GO:0045841	1.59231e-09
negative regulation of sister chromatid segregation	GO:0033046	1.59231e-09
negative regulation of mitotic sister chromatid segregation	GO:0033048	1.59231e-09
negative regulation of mitotic sister chromatid separation	GO:2000816	1.59231e-09
chromosome separation	GO:0051304	1.69125e-09
regulation of nuclear division	GO:0051783	1.88318e-09
negative regulation of chromosome segregation	GO:0051985	2.58846e-09
negative regulation of chromosome separation	GO:1905819	2.58846e-09
negative regulation of metaphase/anaphase transition of cell cycle	GO:1902100	2.58846e-09
regulation of sister chromatid segregation	GO:0033045	2.69151e-09
cell cycle phase transition	GO:0044770	4.48235e-09
regulation of mitotic sister chromatid segregation	GO:0033047	6.41381e-09
regulation of cell cycle phase transition	GO:1901987	1.06786e-08
DNA recombination	GO:0006310	2.33068e-08
DNA replication	GO:0006260	7.52385e-08
DNA-templated DNA replication	GO:0006261	9.38584e-08
microtubule cytoskeleton organization	GO:0000226	1.04319e-07
negative regulation of cell cycle phase transition	GO:1901988	1.42374e-07
regulation of mitotic cell cycle	GO:0007346	1.86515e-07
negative regulation of chromosome organization	GO:2001251	2.10408e-07
mitotic cell cycle checkpoint signaling	GO:0007093	2.8623e-07
DNA damage response	GO:0006974	3.30991e-07
mitotic spindle organization	GO:0007052	1.1393e-06
negative regulation of cell cycle process	GO:0010948	1.62917e-06
DNA repair	GO:0006281	2.2601e-06
mitotic cell cycle phase transition	GO:0044772	2.63831e-06
spindle organization	GO:0007051	2.81438e-06
attachment of spindle microtubules to kinetochore	GO:0008608	3.48171e-06
regulation of mitotic cell cycle phase transition	GO:1901990	8.06629e-06
meiotic cell cycle	GO:0051321	8.09411e-06
negative regulation of cell cycle	GO:0045786	1.48029e-05
regulation of chromosome organization	GO:0033044	2.0343e-05
meiosis I cell cycle process	GO:0061982	2.36274e-05
negative regulation of organelle organization	GO:0010639	2.38076e-05
meiotic cell cycle process	GO:1903046	5.94983e-05
microtubule-based process	GO:0007017	9.1781e-05
meiosis I	GO:0007127	0.000120426
negative regulation of mitotic cell cycle	GO:0045930	0.000122003
meiotic nuclear division	GO:0140013	0.000129665
negative regulation of cellular component organization	GO:0051129	0.000245424
establishment of spindle orientation	GO:0051294	0.00037072
negative regulation of mitotic cell cycle phase transition	GO:1901991	0.000399886
mitotic cytokinesis	GO:0000281	0.000407813
regulation of cell cycle checkpoint	GO:1901976	0.000435439
chromosome localization	GO:0050000	0.000657815
metaphase chromosome alignment	GO:0051310	0.00119701
regulation of DNA recombination	GO:0000018	0.00126174
positive regulation of cell cycle process	GO:0090068	0.00215831
DNA-templated DNA replication maintenance of fidelity	GO:0045005	0.00230019
positive regulation of cell cycle	GO:0045787	0.00245228
DNA strand elongation	GO:0022616	0.00252955
establishment of mitotic spindle orientation	GO:0000132	0.00252955
establishment of organelle localization	GO:0051656	0.00261074
establishment of spindle localization	GO:0051293	0.00327882
establishment of chromosome localization	GO:0051303	0.00354684
transport across blood-brain barrier	GO:0150104	0.00371606
vascular transport	GO:0010232	0.00371606
cytoskeleton-dependent cytokinesis	GO:0061640	0.00470598
interstrand cross-link repair	GO:0036297	0.0047377
spindle localization	GO:0051653	0.00567441
establishment of mitotic spindle localization	GO:0040001	0.00632129
homologous recombination	GO:0035825	0.00697359
chromosome condensation	GO:0030261	0.00726086
negative regulation of DNA recombination	GO:0045910	0.0122235
negative regulation of DNA metabolic process	GO:0051053	0.0124201
organelle localization	GO:0051640	0.0199806
DNA biosynthetic process	GO:0071897	0.0212253
mismatch repair	GO:0006298	0.0241367
cytokinesis	GO:0000910	0.0308603
establishment of cell polarity	GO:0030010	0.0397996
reciprocal meiotic recombination	GO:0007131	0.0410923
reciprocal homologous recombination	GO:0140527	0.0410923
regulation of protein ubiquitination	GO:0031396	0.044042

## Sheet: GO_BP_UP_KpMSN vs Cont
GO Enrichement analysis for upregulated proteins KpMSN vs Cont
term_name	term_id	adjusted_p_value
innate immune response	GO:0045087	9.35818e-39
response to virus	GO:0009615	5.86363e-33
defense response to virus	GO:0051607	7.63553e-30
regulation of response to biotic stimulus	GO:0002831	1.37402e-24
response to peptide	GO:1901652	8.08472e-22
regulation of innate immune response	GO:0045088	1.60449e-21
response to cytokine	GO:0034097	2.20138e-21
regulation of immune response	GO:0050776	7.13353e-21
negative regulation of viral process	GO:0048525	1.30103e-19
regulation of defense response	GO:0031347	3.12795e-19
positive regulation of immune response	GO:0050778	4.68731e-19
regulation of viral process	GO:0050792	4.88828e-19
viral process	GO:0016032	5.96449e-18
positive regulation of defense response	GO:0031349	1.21361e-17
viral life cycle	GO:0019058	7.89236e-17
positive regulation of innate immune response	GO:0045089	3.39882e-16
regulation of viral life cycle	GO:1903900	3.71948e-16
positive regulation of response to external stimulus	GO:0032103	6.39672e-16
cellular response to cytokine stimulus	GO:0071345	1.57521e-15
positive regulation of response to biotic stimulus	GO:0002833	2.67573e-15
regulation of cytokine production	GO:0001817	3.49113e-15
cytokine production	GO:0001816	5.10506e-15
activation of immune response	GO:0002253	6.19305e-15
negative regulation of viral genome replication	GO:0045071	6.23193e-15
activation of innate immune response	GO:0002218	2.61498e-14
pattern recognition receptor signaling pathway	GO:0002221	4.13909e-14
cytokine-mediated signaling pathway	GO:0019221	1.01336e-13
response to type I interferon	GO:0034340	1.36297e-13
innate immune response-activating signaling pathway	GO:0002758	2.44105e-13
interferon-mediated signaling pathway	GO:0140888	3.24422e-13
immune response-regulating signaling pathway	GO:0002764	6.61829e-13
cellular response to type I interferon	GO:0071357	6.75449e-13
immune response-activating signaling pathway	GO:0002757	6.7579e-13
response to bacterium	GO:0009617	1.21703e-12
type I interferon-mediated signaling pathway	GO:0060337	1.02533e-11
regulation of viral genome replication	GO:0045069	1.94006e-11
positive regulation of type I interferon production	GO:0032481	2.59525e-11
negative regulation of innate immune response	GO:0045824	2.92473e-11
positive regulation of cytokine production	GO:0001819	4.23424e-11
regulation of type I interferon production	GO:0032479	6.29917e-11
type I interferon production	GO:0032606	6.29917e-11
negative regulation of response to biotic stimulus	GO:0002832	3.78422e-10
cytoplasmic pattern recognition receptor signaling pathway	GO:0002753	1.20511e-09
viral genome replication	GO:0019079	1.62036e-09
negative regulation of immune response	GO:0050777	3.43836e-09
antigen processing and presentation of peptide antigen via MHC class I	GO:0002474	7.21811e-09
response to wounding	GO:0009611	1.54748e-08
canonical NF-kappaB signal transduction	GO:0007249	1.77688e-08
antiviral innate immune response	GO:0140374	2.29758e-08
regulation of response to cytokine stimulus	GO:0060759	3.07198e-08
antigen processing and presentation	GO:0019882	4.77179e-08
antigen processing and presentation of peptide antigen	GO:0048002	5.30217e-08
regulation of interferon-beta production	GO:0032648	1.45467e-07
interferon-beta production	GO:0032608	1.45467e-07
response to type II interferon	GO:0034341	1.96512e-07
wound healing	GO:0042060	2.10039e-07
cell-cell adhesion	GO:0098609	2.4887e-07
negative regulation of immune system process	GO:0002683	3.53707e-07
cell surface toll-like receptor signaling pathway	GO:0140895	3.98963e-07
regulation of canonical NF-kappaB signal transduction	GO:0043122	6.98696e-07
regulation of cytokine-mediated signaling pathway	GO:0001959	7.54321e-07
antigen processing and presentation of endogenous antigen	GO:0019883	1.1812e-06
cell surface pattern recognition receptor signaling pathway	GO:0002752	1.41538e-06
regulation of cell adhesion	GO:0030155	1.60357e-06
toll-like receptor 4 signaling pathway	GO:0034142	1.67238e-06
regulation of immune effector process	GO:0002697	1.88867e-06
defense response to bacterium	GO:0042742	2.26929e-06
intracellular receptor signaling pathway	GO:0030522	4.44254e-06
positive regulation of DNA-binding transcription factor activity	GO:0051091	6.94656e-06
regulation of DNA-binding transcription factor activity	GO:0051090	7.12923e-06
cellular response to type II interferon	GO:0071346	1.40231e-05
positive regulation of interferon-beta production	GO:0032728	2.25824e-05
negative regulation of defense response	GO:0031348	2.27883e-05
innate immune response activating cell surface receptor signaling pathway	GO:0002220	2.34495e-05
biological process involved in interaction with host	GO:0051701	2.70813e-05
negative regulation of response to external stimulus	GO:0032102	2.76083e-05
regulation of type I interferon-mediated signaling pathway	GO:0060338	3.4966e-05
regulation of pattern recognition receptor signaling pathway	GO:0062207	4.27725e-05
inflammatory response	GO:0006954	4.99765e-05
immune effector process	GO:0002252	6.65162e-05
response to interferon-beta	GO:0035456	6.88217e-05
regulation of leukocyte mediated immunity	GO:0002703	7.352e-05
positive regulation of cytokine production involved in immune response	GO:0002720	7.96721e-05
immune response-regulating cell surface receptor signaling pathway	GO:0002768	9.15618e-05
immune response-activating cell surface receptor signaling pathway	GO:0002429	0.000102513
leukocyte cell-cell adhesion	GO:0007159	0.000127721
positive regulation of immune effector process	GO:0002699	0.000136151
regulation of cell killing	GO:0031341	0.000151953
protein catabolic process	GO:0030163	0.000180661
regulation of binding	GO:0051098	0.00019537
regulation of adaptive immune response	GO:0002819	0.000195685
leukocyte proliferation	GO:0070661	0.000212762
symbiont entry into host cell	GO:0046718	0.00023939
type II interferon-mediated signaling pathway	GO:0060333	0.000247666
T cell activation	GO:0042110	0.000250896
positive regulation of canonical NF-kappaB signal transduction	GO:0043123	0.000291977
leukocyte activation	GO:0045321	0.000298581
RIG-I signaling pathway	GO:0039529	0.000325973
positive regulation of molecular function	GO:0044093	0.000367633
symbiont entry into host	GO:0044409	0.000413484
regulation of T cell mediated immunity	GO:0002709	0.000425445
cell killing	GO:0001906	0.000518433
cytokine production involved in immune response	GO:0002367	0.00055016
regulation of cytokine production involved in immune response	GO:0002718	0.00055016
regulation of cell migration	GO:0030334	0.00062129
biological process involved in symbiotic interaction	GO:0044403	0.000636625
adaptive immune response based on somatic recombination of immune receptors built from immunoglobulin superfamily domains	GO:0002460	0.000669473
negative regulation of cytokine-mediated signaling pathway	GO:0001960	0.000744372
negative regulation of cell population proliferation	GO:0008285	0.000779805
negative regulation of molecular function	GO:0044092	0.000810417
regulation of defense response to virus by host	GO:0050691	0.000845134
lymphocyte activation	GO:0046649	0.000853848
T cell mediated immunity	GO:0002456	0.000863382
non-canonical NF-kappaB signal transduction	GO:0038061	0.000863382
antigen processing and presentation of exogenous antigen	GO:0019884	0.00100524
regulation of cell motility	GO:2000145	0.00102446
negative regulation of response to cytokine stimulus	GO:0060761	0.00118358
positive regulation of response to cytokine stimulus	GO:0060760	0.00136481
regulation of defense response to virus	GO:0050688	0.00136481
positive regulation of T cell mediated immunity	GO:0002711	0.00136481
positive regulation of defense response to virus by host	GO:0002230	0.00137039
epidermis development	GO:0008544	0.00143688
regulation of cell-cell adhesion	GO:0022407	0.00247155
regulation of adaptive immune response based on somatic recombination of immune receptors built from immunoglobulin superfamily domains	GO:0002822	0.00250633
regulation of leukocyte mediated cytotoxicity	GO:0001910	0.00277917
tumor necrosis factor production	GO:0032640	0.00283411
regulation of tumor necrosis factor production	GO:0032680	0.00283411
antigen processing and presentation of exogenous peptide antigen	GO:0002478	0.00305279
response to lipid	GO:0033993	0.00325711
tumor necrosis factor superfamily cytokine production	GO:0071706	0.00397366
regulation of tumor necrosis factor superfamily cytokine production	GO:1903555	0.00397366
toll-like receptor signaling pathway	GO:0002224	0.00411231
negative regulation of cytokine production	GO:0001818	0.00432757
response to molecule of bacterial origin	GO:0002237	0.00464456
positive regulation of leukocyte mediated immunity	GO:0002705	0.00533721
regulation of cell activation	GO:0050865	0.0056378
regulation of leukocyte proliferation	GO:0070663	0.00648818
positive regulation of tumor necrosis factor production	GO:0032760	0.00718875
regulation of leukocyte cell-cell adhesion	GO:1903037	0.00725071
interleukin-6 production	GO:0032635	0.00757329
regulation of interleukin-6 production	GO:0032675	0.00757329
negative regulation of protein metabolic process	GO:0051248	0.0080133
positive regulation of leukocyte cell-cell adhesion	GO:1903039	0.00864883
positive regulation of cell adhesion	GO:0045785	0.0087094
positive regulation of adaptive immune response	GO:0002821	0.00920304
positive regulation of tumor necrosis factor superfamily cytokine production	GO:1903557	0.0101942
regulation of T cell activation	GO:0050863	0.010299
hemopoiesis	GO:0030097	0.0103057
lymphocyte proliferation	GO:0046651	0.0106668
regulation of leukocyte activation	GO:0002694	0.0110314
protein modification by small protein conjugation	GO:0032446	0.0112862
positive regulation of pattern recognition receptor signaling pathway	GO:0062208	0.0127512
positive regulation of T cell activation	GO:0050870	0.0129584
plasma membrane repair	GO:0001778	0.0130802
regulation of cytoplasmic pattern recognition receptor signaling pathway	GO:0039531	0.0131119
apoptotic signaling pathway	GO:0097190	0.0131415
regulation of T cell mediated cytotoxicity	GO:0001914	0.0135438
response to tumor necrosis factor	GO:0034612	0.0142782
leukocyte mediated cytotoxicity	GO:0001909	0.0142905
mononuclear cell proliferation	GO:0032943	0.0143606
positive regulation of production of molecular mediator of immune response	GO:0002702	0.0153421
regulation of lymphocyte activation	GO:0051249	0.0161613
leukocyte mediated immunity	GO:0002443	0.01694
positive regulation of cell-cell adhesion	GO:0022409	0.0169526
positive regulation of lymphocyte activation	GO:0051251	0.0207778
cell surface receptor signaling pathway via JAK-STAT	GO:0007259	0.0212159
protein modification by small protein conjugation or removal	GO:0070647	0.0219239
blood coagulation	GO:0007596	0.0223205
positive regulation of binding	GO:0051099	0.022863
cellular response to tumor necrosis factor	GO:0071356	0.0234558
regulation of proteolysis	GO:0030162	0.0244208
coagulation	GO:0050817	0.0285247
hemostasis	GO:0007599	0.0314045
regulation of lymphocyte proliferation	GO:0050670	0.0329384
regulation of body fluid levels	GO:0050878	0.0329607
regulation of vesicle-mediated transport	GO:0060627	0.0336442
cell surface receptor signaling pathway via STAT	GO:0097696	0.0339404
CD4-positive, alpha-beta T cell differentiation	GO:0043367	0.035018
CD4-positive, alpha-beta T cell activation	GO:0035710	0.0356753
positive regulation of interleukin-6 production	GO:0032755	0.0380551
positive regulation of adaptive immune response based on somatic recombination of immune receptors built from immunoglobulin superfamily domains	GO:0002824	0.0383213
T cell mediated cytotoxicity	GO:0001913	0.0394178
regulation of mononuclear cell proliferation	GO:0032944	0.0397559
positive regulation of NF-kappaB transcription factor activity	GO:0051092	0.0411343
T cell activation involved in immune response	GO:0002286	0.0441228
T cell cytokine production	GO:0002369	0.0448773
positive regulation of T cell mediated cytotoxicity	GO:0001916	0.0448773
regulation of T cell cytokine production	GO:0002724	0.0448773
alpha-beta T cell activation	GO:0046631	0.0449114
negative regulation of NF-kappaB transcription factor activity	GO:0032088	0.0454541
regulation of protein binding	GO:0043393	0.0472958
regulation of lymphocyte mediated immunity	GO:0002706	0.0474427
T cell proliferation	GO:0042098	0.0492186
cellular response to virus	GO:0098586	0.0499929

## Sheet: GO_BP_DOWN_5-FU vs Cont
GO Enrichement analysis for downregulated proteins 5-FU vs Cont
term_name	term_id	adjusted_p_value
chromosome condensation	GO:0030261	2.12451e-08
negative regulation of DNA recombination	GO:0045910	5.13159e-06
nucleosome assembly	GO:0006334	0.000434947
regulation of DNA recombination	GO:0000018	0.00089726
nucleosome organization	GO:0034728	0.00096627
negative regulation of DNA metabolic process	GO:0051053	0.00096627
protein-DNA complex assembly	GO:0065004	0.0155992
protein-DNA complex organization	GO:0071824	0.0234739

## Sheet: GO_BP_UP_5-FU vs Cont
GO Enrichement analysis for upregulated proteins 5-FU vs Cont
term_name	term_id	adjusted_p_value
mitotic cell cycle	GO:0000278	3.21622e-10
mitotic cell cycle process	GO:1903047	3.63421e-10
mitotic cell cycle phase transition	GO:0044772	7.19868e-10
cell cycle phase transition	GO:0044770	3.22476e-08
regulation of mitotic cell cycle phase transition	GO:1901990	1.94397e-07
regulation of mitotic cell cycle	GO:0007346	7.11784e-07
DNA damage response	GO:0006974	5.22698e-06
regulation of cell cycle phase transition	GO:1901987	7.19704e-06
cell cycle G2/M phase transition	GO:0044839	9.62602e-06
regulation of cell cycle process	GO:0010564	3.13864e-05
negative regulation of mitotic cell cycle phase transition	GO:1901991	4.78216e-05
G2/M transition of mitotic cell cycle	GO:0000086	5.30621e-05
DNA replication	GO:0006260	0.000320029
chromosome segregation	GO:0007059	0.0003838
negative regulation of mitotic cell cycle	GO:0045930	0.000485644
positive regulation of mitotic cell cycle phase transition	GO:1901992	0.000541402
negative regulation of cell cycle phase transition	GO:1901988	0.00128322
mitotic cell cycle checkpoint signaling	GO:0007093	0.00131298
cell division	GO:0051301	0.0016174
positive regulation of cell cycle phase transition	GO:1901989	0.00219342
regulation of cell cycle G2/M phase transition	GO:1902749	0.00376213
positive regulation of mitotic cell cycle	GO:0045931	0.00421518
negative regulation of cell cycle process	GO:0010948	0.00498046
cellular response to starvation	GO:0009267	0.00559221
signal transduction by p53 class mediator	GO:0072331	0.00687844
DNA biosynthetic process	GO:0071897	0.00687844
negative regulation of cell cycle	GO:0045786	0.00707714
intrinsic apoptotic signaling pathway	GO:0097193	0.00746157
intrinsic apoptotic signaling pathway by p53 class mediator	GO:0072332	0.00754942
nuclear chromosome segregation	GO:0098813	0.00857723
mitotic DNA damage checkpoint signaling	GO:0044773	0.00926718
cell cycle checkpoint signaling	GO:0000075	0.0118899
signal transduction in response to DNA damage	GO:0042770	0.0118899
mitotic DNA integrity checkpoint signaling	GO:0044774	0.0120387
DNA metabolic process	GO:0006259	0.0144274
apoptotic signaling pathway	GO:0097190	0.0185317
positive regulation of G2/M transition of mitotic cell cycle	GO:0010971	0.0211439
G1/S transition of mitotic cell cycle	GO:0000082	0.022597
response to starvation	GO:0042594	0.0258469
regulation of G2/M transition of mitotic cell cycle	GO:0010389	0.0260202
positive regulation of cell cycle G2/M phase transition	GO:1902751	0.0321243
cellular response to oxygen levels	GO:0071453	0.0392336
sister chromatid segregation	GO:0000819	0.0404973
microtubule cytoskeleton organization involved in mitosis	GO:1902850	0.0423655
response to wounding	GO:0009611	0.045462
