# Supplementary material for: Klebsiella pneumoniae LPS drives stromal-mediated repression of p53 and colorectal cancer chemoresistance
Source: Cell Death Dis. 2026 Apr 20;17(1):395. doi: 10.1038/s41419-026-08756-4 (PMC13092637; doi:10.1038/s41419-026-08756-4)
Supplement: Supplementary file 3 — Supplementary Table S2 [file 41419_2026_8756_MOESM3_ESM.xlsx]

## Sheet: Feuil1
Differentially abundant p53 targets		KpMSN vs Cont		5-FU vs Cont		KpMSN+5-FU vs 5-FU		CLUSTER
EnsemblID	gene_symbol	log2*FC	-LOG10(p-value)	log2*FC	-LOG10(p-value)	log2*FC	-LOG10(p-value)
ENSG00000115657	ABCB6	-0.10673	2.26777	0.213239	2.88115	-0.274891	3.51582	1
ENSG00000147853	AK3	-0.0652105	0.338683	0.0807292	0.449556	-0.123265	2.60116	1
ENSG00000127914	AKAP9	0.0112987	0.0682438	0.150077	1.33903	-0.117917	2.64688	1
ENSG00000196975	ANXA4	0.0660017	0.886387	0.00041375	0.00366948	0.107173	6.76501	2
ENSG00000112249	ASCC3	0.0372336	0.20033	0.178267	1.40211	-0.134739	4.39665	1
ENSG00000171552	BCL2L1	0.274841	1.17926	0.289062	1.26264	0.0525488	1.71828	2
ENSG00000186174	BCL9L	0.225032	1.71988	0.133631	0.924284	0.108921	2.23203	2
ENSG00000166275	BORCS7	-0.0349441	0.193561	0.217713	1.74191	-0.214086	2.67057	1
ENSG00000148925	BTBD10	0.0102572	0.0684516	0.326204	3.03949	-0.20921	1.95929	1
ENSG00000124762	CDKN1A	0.436784	2.48958	0.615213	3.86021	0.401669	4.66492	2
ENSG00000164237	CMBL	-0.165598	1.53232	0.276385	2.80153	-0.359878	4.54492	1
ENSG00000082438	COBLL1	-0.0701522	0.454734	0.186706	1.54102	-0.234132	4.05542	1
ENSG00000163050	COQ8A	-0.240403	3.24023	0.0688885	1.06011	-0.238654	3.71601	1
ENSG00000160917	CPSF4	-0.00563362	0.0144718	0.140752	0.529871	-0.154702	2.38916	1
ENSG00000005469	CROT	-0.178134	0.600792	0.394898	1.87365	-0.422379	3.5469	1
ENSG00000055163	CYFIP2	-0.0143498	0.0864804	0.316664	3.11708	-0.236036	2.63998	1
ENSG00000151065; ENSG00000284850	DCP1B	-0.152709	1.83574	0.271748	3.18845	-0.344865	5.02991	1
ENSG00000134574	DDB2	-0.265106	1.77654	0.53826	3.95303	-0.594325	9.54429	1
ENSG00000137332; ENSG00000204580; ENSG00000215522; ENSG00000230456; ENSG00000234078	DDR1	0.199981	4.65829	-0.159085	3.52152	0.264358	5.0843	2
ENSG00000065357	DGKA	0.20514	1.40863	0.468376	3.26092	-0.138364	3.49514	1
ENSG00000090776	EFNB1	0.223009	3.68499	0.251634	3.5451	0.122469	2.54933	2
ENSG00000149547	EI24	-0.187279	2.1295	0.059204	0.58006	-0.196078	2.93714	1
ENSG00000142627	EPHA2	0.563841	4.7135	0.415018	4.20856	0.204892	4.10198	2
ENSG00000177106	EPS8L2	0.07755	0.612761	0.252779	2.1998	-0.150895	1.91234	1
ENSG00000130244	FAM98C	0.0796753	0.176104	0.284783	0.873633	-0.21685	2.69141	1
ENSG00000026103	FAS	-0.0998094	0.836239	0.678355	5.16135	-0.499927	7.43593	1
ENSG00000167196	FBXO22	-0.23009	2.15948	0.211818	2.33143	-0.309182	7.80772	1
ENSG00000161513	FDXR	-0.127752	1.73199	0.38079	4.5532	-0.381215	5.90227	1
ENSG00000114480	GBE1	0.057555	0.256691	0.302225	1.88698	-0.192836	3.12115	1
ENSG00000130513	GDF15	0.0366396	0.413689	0.681412	6.17229	-0.252395	4.26915	1
ENSG00000127955	GNAI1	-0.0735485	0.564398	0.173374	3.43421	-0.182588	1.82237	1
ENSG00000087460	GNAS	-0.00267035	0.0165219	0.0700449	0.578006	-0.073765	1.58326	1
ENSG00000063660	GPC1	0.346415	3.46129	0.123968	1.36979	0.330054	4.15667	2
ENSG00000233276	GPX1	-0.181143	2.48121	0.032101	0.333257	-0.167753	2.37098	1
ENSG00000100983	GSS	0.00597551	0.126436	0.0727165	2.51989	-0.0362157	1.92631	1
ENSG00000164070	HSPA4L	-0.111258	0.779303	0.241663	2.08329	-0.290856	7.58609	1
ENSG00000166130	IKBIP	-0.0677913	0.518864	0.391408	3.5551	-0.274425	4.20465	1
ENSG00000136003	ISCU	-0.0926241	0.372762	0.303373	1.75437	-0.346796	4.94272	1
ENSG00000005884	ITGA3	0.341736	3.40732	0.211221	2.26748	0.132075	1.92227	2
ENSG00000086544	ITPKC	0.442147	5.80994	0.180842	3.33255	0.267568	3.7305	2
ENSG00000120549	KIAA1217	0.267692	4.49361	0.116009	2.62975	0.18907	5.67899	2
ENSG00000050405	LIMA1	0.076646	1.40059	0.0125314	0.165186	0.0571649	3.95301	2
ENSG00000160789	LMNA	0.000949833	0.00344573	-0.0356146	0.146953	0.0646662	2.3184	2
ENSG00000113441	LNPEP	-0.0175628	0.137673	0.110495	1.32032	-0.130047	5.01405	1
ENSG00000168672	LRATD2	0.0858756	0.614753	-0.00133561	0.00733796	0.200665	4.16292	2
ENSG00000163956	LRPAP1	-0.10152	0.813462	0.196059	1.96843	-0.262246	6.07915	1
ENSG00000069020	MAST4	-0.0095741	0.0778719	0.0639309	0.887277	-0.0706997	2.10562	1
ENSG00000140545	MFGE8	0.176476	1.84454	0.100477	0.822658	0.130579	1.49213	2
ENSG00000100139	MICALL1	0.0647492	0.402452	0.295477	2.40377	-0.173563	5.50286	1
ENSG00000089693	MLF2	-0.295828	1.63322	0.083772	0.445509	-0.279507	2.98401	1
ENSG00000061987	MON2	0.0896396	0.661211	0.204317	1.75132	-0.0959523	2.65092	1
ENSG00000154719	MRPL39	-0.0387365	0.12267	0.172546	0.807664	-0.205288	4.86297	1
ENSG00000149792	MRPL49	-0.0986342	2.6503	0.0690644	2.28966	-0.126237	3.55936	1
ENSG00000198788	MUC2	0.576314	3.86985	0.0932853	0.640767	0.502634	5.66532	2
ENSG00000172890	NADSYN1	0.061078	0.402322	0.14808	1.74361	-0.0904342	3.88326	1
ENSG00000144959	NCEH1	0.27019	3.0309	0.00214536	0.0146795	0.273588	6.46135	2
ENSG00000151131	NOPCHAP1	-0.372087	2.22762	0.1776	1.10516	-0.544031	4.02062	1
ENSG00000135778	NTPCR	-0.21368	1.1572	0.249429	1.60579	-0.413767	4.58874	1
ENSG00000152782	PANK1	-0.136945	0.431227	0.362145	1.59909	-0.411309	3.71585	1
ENSG00000124171	PARD6B	0.3736	2.31764	0.288651	2.30618	0.110573	2.39842	2
ENSG00000132646	PCNA	-0.269846	1.79708	0.0614715	0.377772	-0.224926	4.95577	1
ENSG00000174307	PHLDA3	-0.343459	0.573874	0.849723	2.43983	-0.429784	4.70592	1
ENSG00000196576	PLXNB2	0.0419591	0.444028	0.208679	2.72511	-0.133701	6.1166	1
ENSG00000141682	PMAIP1	0.0813413	0.182907	0.564869	2.04043	-0.100634	1.33953	1
ENSG00000140464	PML	0.938101	5.92353	0.177323	2.03897	0.758497	6.49785	2
ENSG00000163882	POLR2H	-0.000860835	0.00380229	0.157979	1.14638	-0.181783	3.10296	1
ENSG00000100796	PPP4R3A	-0.0186728	0.09797	0.131213	1.01363	-0.15613	2.69646	1
ENSG00000111725	PRKAB1	-0.0374834	0.189096	0.119545	0.769009	-0.15112	1.3244	1
ENSG00000105287	PRKD2	-0.00131568	0.0130785	0.144512	2.63967	-0.0737407	2.69484	1
ENSG00000152229	PSTPIP2	0.0885984	0.540263	0.421025	3.26645	-0.156654	4.03212	1
ENSG00000171862; ENSG00000284792	PTEN	-0.237401	0.923451	-0.116465	0.426317	-0.114398	2.08932	1
ENSG00000112245	PTP4A1	0.0036126	0.0103267	0.0473409	0.160107	-0.120812	3.55546	1
ENSG00000170471	RALGAPB	0.00771993	0.0939106	0.126466	2.23818	-0.104248	2.34452	1
ENSG00000136144	RCBTB1	0.0299242	0.0639412	0.416766	1.67682	-0.349501	3.53804	1
ENSG00000042445; ENSG00000292155	RETSAT	-0.114709	1.25831	0.207055	2.03433	-0.29215	3.11531	1
ENSG00000135002	RFK	-0.120109	2.16439	-0.0317365	0.75177	-0.171865	2.42109	1
ENSG00000174791	RIN1	0.0660443	1.26246	0.325539	4.07561	-0.193174	2.86882	1
ENSG00000048392	RRM2B	-0.115228	0.772465	0.536416	4.02253	-0.421888	6.96335	1
ENSG00000168061	SAC3D1	-0.542607	1.12962	-0.209211	0.406361	-0.284694	2.8324	1
ENSG00000031698	SARS1	-0.0664697	1.689	0.010865	0.252266	-0.083468	2.96297	1
ENSG00000274287	SCRIB	-0.148503	3.86658	0.0886916	2.70383	-0.186498	5.88556	1
ENSG00000206075	SERPINB5	0.435435	8.48143	0.35195	8.24016	0.195269	7.46768	2
ENSG00000130766; ENSG00000285069	SESN2	0.0136545	0.453292	0.573666	8.15276	-0.2605	6.34793	1
ENSG00000144040	SFXN5	-0.0994175	0.388783	0.0481012	0.185269	-0.167555	2.13284	1
ENSG00000170385	SLC30A1	0.140868	0.94193	0.489543	3.38595	-0.209838	3.86997	1
ENSG00000090020	SLC9A1	0.140928	0.366912	0.29088	0.949283	-0.185839	2.63448	1
ENSG00000113658	SMAD5	-0.042849	0.183385	0.161549	1.02197	-0.228291	3.90192	1
ENSG00000205302	SNX2	-0.0753749	0.606239	0.141028	1.4122	-0.18482	7.47738	1
ENSG00000163071	SPATA18	-0.311418	2.98467	0.388442	4.35399	-0.439025	4.46099	1
ENSG00000213523	SRA1	-0.208166	2.55076	0.200926	2.66196	-0.344016	5.55663	1
ENSG00000168610	STAT3	0.284082	1.97449	0.0894558	0.548374	0.129779	2.97961	2
ENSG00000135823	STX6	-0.0919888	0.511102	0.261985	2.03155	-0.271942	3.27799	1
ENSG00000142765	SYTL1	-0.111412	1.56954	0.268014	3.59085	-0.251482	4.7449	1
ENSG00000115183	TANC1	0.149604	1.04964	0.202372	1.61908	-0.0993439	1.48696	1
ENSG00000137574	TGS1	0.050611	0.300877	0.237351	1.90399	-0.139026	2.62845	1
ENSG00000075568; ENSG00000291574	TMEM131	-0.0764772	1.00469	0.142991	2.42042	-0.186368	2.8284	1
ENSG00000104689	TNFRSF10A	0.115902	0.425716	0.258175	1.30745	-0.301014	2.48735	1
ENSG00000173535	TNFRSF10C	-0.46868	1.27634	0.630502	2.49974	-0.60455	4.19154	1
ENSG00000173530	TNFRSF10D	-0.303546	2.38449	0.472874	3.88711	-0.474935	5.30149	1
ENSG00000141510	TP53	-0.465326	0.773369	0.164122	0.283011	-0.340652	2.62052	1
ENSG00000115129	TP53I3	-0.0823327	0.355357	0.178195	1.008	-0.182452	2.76345	1
ENSG00000132274	TRIM22	0.997369	5.25539	0.269394	4.46796	0.791477	5.80838	2
ENSG00000165832	TRUB1	-0.0680857	0.329672	0.163875	1.01185	-0.229002	3.4239	1
ENSG00000101019	UQCC1	-0.0233138	0.0815215	0.138932	0.666966	-0.161098	2.68824	1
ENSG00000132467	UTP3	0.0702107	0.2408	0.120123	0.45905	-0.0659727	1.52041	1
ENSG00000154767	XPC	-0.160008	3.49596	0.294117	4.18255	-0.339311	4.48194	1
ENSG00000137693	YAP1	0.307378	2.40906	0.155737	1.13573	0.216204	1.99794	2
ENSG00000105939	ZC3HAV1	0.146353	4.07965	0.103438	3.17062	0.0572591	2.47257	2
